# Supplementary material for: Fast mode decomposition in few-mode fibers
Source: Nat Commun. 2020 Nov 2;11:5507. doi: 10.1038/s41467-020-19323-6 (PMC7606473; doi:10.1038/s41467-020-19323-6)
Supplement: Supplementary file 3 — Source Data [file 41467_2020_19323_MOESM3_ESM.zip]

Archive with 5 entries (5 files):
- figure 2 source file.txt
- figure 3 source file.txt
- figure 4 source file.txt
- figure 5 source file.txt
- figure 6 source file.txt
