# Supplementary material for: Fast mode decomposition in few-mode fibers
Source: Nat Commun. 2020 Nov 2;11:5507. doi: 10.1038/s41467-020-19323-6 (PMC7606473; doi:10.1038/s41467-020-19323-6)
Supplement: Supplementary file 3 — Source Data [file 41467_2020_19323_MOESM3_ESM.zip › figure 2 source file.txt]

A -> 1	N	sample	error
phi-> 2
NET-> 3
I -> 4
1	3	1	3.55e-16
2	3	1	3.34e-15
3	3	1	2.37e-15
4	3	1	1.04e-15
1	5	1	3.09e-14
2	5	1	1.31e-13
3	5	1	1.08e-13
4	5	1	5.92e-14
1	6	1	2.48e-12
2	6	1	7.75e-11
3	6	1	5.42e-11
4	6	1	2.20e-11
1	8	1	2.63e-12
2	8	1	9.06e-12
3	8	1	7.96e-12
4	8	1	3.62e-09
1	10	1	1.44e-11
2	10	1	3.78e-11
3	10	1	3.04e-11
4	10	1	5.41e-10
1	12	1	4.46e-11
2	12	1	2.91e-10
3	12	1	2.23e-10
4	12	1	4.50e-11
1	15	1	2.84e-09
2	15	1	4.88e-09
3	15	1	4.11e-09
4	15	1	7.68e-09
1	17	1	1.66e-08
2	17	1	1.91e-06
3	17	1	1.39e-06
4	17	1	1.39e-05
1	19	1	5.33e-07
2	19	1	6.09e-07
3	19	1	5.73e-07
4	19	1	3.69e-07
1	21	1	4.75e-06
2	21	1	4.84e-05
3	21	1	3.59e-05
4	21	1	1.52e-05
1	23	1	2.04e-05
2	23	1	3.40e-04
3	23	1	2.67e-04
4	23	1	3.92e-04
1	25	1	7.12e-04
2	25	1	3.55e-03
3	25	1	2.90e-03
4	25	1	8.27e-04
1	27	1	2.11e-03
2	27	1	1.34e-01
3	27	1	1.08e-01
4	27	1	1.66e-01
1	3	2	7.51e-16
2	3	2	1.23e-15
3	3	2	1.20e-15
4	3	2	8.56e-16
1	5	2	4.82e-14
2	5	2	9.90e-14
3	5	2	8.46e-14
4	5	2	2.80e-14
1	6	2	2.90e-13
2	6	2	1.08e-11
3	6	2	8.38e-12
4	6	2	1.55e-13
1	8	2	9.71e-12
2	8	2	3.65e-08
3	8	2	2.86e-08
4	8	2	2.63e-11
1	10	2	3.57e-11
2	10	2	1.55e-10
3	10	2	1.20e-10
4	10	2	8.29e-09
1	12	2	5.41e-11
2	12	2	4.80e-09
3	12	2	3.68e-09
4	12	2	8.38e-09
1	15	2	1.39e-09
2	15	2	4.35e-09
3	15	2	3.36e-09
4	15	2	8.00e-09
1	17	2	1.05e-08
2	17	2	1.65e-07
3	17	2	1.42e-07
4	17	2	5.19e-07
1	19	2	1.51e-07
2	19	2	1.07e-06
3	19	2	8.62e-07
4	19	2	1.73e-07
1	21	2	2.92e-06
2	21	2	4.71e-05
3	21	2	3.48e-05
4	21	2	1.10e-05
1	23	2	1.91e-05
2	23	2	5.69e-05
3	23	2	4.56e-05
4	23	2	7.33e-04
1	25	2	1.08e-03
2	25	2	4.47e-03
3	25	2	3.64e-03
4	25	2	4.07e-03
1	27	2	2.94e-02
2	27	2	2.54e-01
3	27	2	1.97e-01
4	27	2	6.45e-02
1	3	3	3.60e-15
2	3	3	2.57e-14
3	3	3	2.41e-14
4	3	3	1.01e-15
1	5	3	1.43e-14
2	5	3	1.68e-13
3	5	3	1.54e-13
4	5	3	1.33e-13
1	6	3	3.24e-13
2	6	3	7.21e-12
3	6	3	5.53e-12
4	6	3	1.64e-11
1	8	3	3.39e-12
2	8	3	7.88e-12
3	8	3	6.45e-12
4	8	3	8.31e-12
1	10	3	2.30e-11
2	10	3	2.65e-11
3	10	3	2.49e-11
4	10	3	6.32e-11
1	12	3	9.29e-11
2	12	3	1.98e-08
3	12	3	1.46e-08
4	12	3	4.71e-10
1	15	3	1.04e-09
2	15	3	3.69e-09
3	15	3	2.96e-09
4	15	3	5.61e-09
1	17	3	2.29e-07
2	17	3	1.07e-05
3	17	3	7.90e-06
4	17	3	1.49e-06
1	19	3	4.79e-07
2	19	3	1.39e-06
3	19	3	1.06e-06
4	19	3	4.98e-07
1	21	3	3.62e-05
2	21	3	6.95e-04
3	21	3	5.25e-04
4	21	3	2.87e-04
1	23	3	1.72e-05
2	23	3	1.15e-04
3	23	3	8.88e-05
4	23	3	6.53e-05
1	25	3	4.93e-04
2	25	3	8.45e-03
3	25	3	6.07e-03
4	25	3	7.67e-04
1	27	3	3.98e-02
2	27	3	4.03e-01
3	27	3	3.13e-01
4	27	3	1.81e-01
1	3	4	7.22e-15
2	3	4	1.16e-13
3	3	4	7.96e-14
4	3	4	3.87e-15
1	5	4	2.47e-13
2	5	4	8.12e-12
3	5	4	6.58e-12
4	5	4	1.51e-13
1	6	4	2.06e-12
2	6	4	3.29e-10
3	6	4	2.38e-10
4	6	4	6.83e-10
1	8	4	1.51e-12
2	8	4	2.10e-11
3	8	4	1.58e-11
4	8	4	3.62e-11
1	10	4	4.15e-11
2	10	4	1.14e-09
3	10	4	8.49e-10
4	10	4	2.46e-09
1	12	4	8.42e-11
2	12	4	5.30e-10
3	12	4	4.48e-10
4	12	4	4.09e-10
1	15	4	3.46e-09
2	15	4	1.32e-08
3	15	4	1.01e-08
4	15	4	3.03e-08
1	17	4	1.62e-08
2	17	4	3.45e-07
3	17	4	2.76e-07
4	17	4	4.00e-06
1	19	4	1.31e-07
2	19	4	2.71e-07
3	19	4	2.30e-07
4	19	4	2.45e-07
1	21	4	3.90e-06
2	21	4	1.72e-05
3	21	4	1.12e-05
4	21	4	3.47e-06
1	23	4	6.65e-05
2	23	4	1.72e-03
3	23	4	1.42e-03
4	23	4	3.10e-04
1	25	4	5.68e-04
2	25	4	1.09e-02
3	25	4	8.89e-03
4	25	4	5.38e-03
1	27	4	2.15e-02
2	27	4	7.44e-02
3	27	4	5.34e-02
4	27	4	2.91e-02
1	3	5	1.20e-15
2	3	5	4.69e-15
3	3	5	3.99e-15
4	3	5	1.41e-15
1	5	5	4.69e-14
2	5	5	2.56e-13
3	5	5	1.66e-13
4	5	5	3.21e-14
1	6	5	6.69e-14
2	6	5	2.98e-12
3	6	5	2.25e-12
4	6	5	1.67e-12
1	8	5	1.90e-12
2	8	5	4.58e-12
3	8	5	3.78e-12
4	8	5	1.62e-11
1	10	5	7.54e-11
2	10	5	1.69e-09
3	10	5	1.31e-09
4	10	5	1.04e-10
1	12	5	2.53e-11
2	12	5	2.03e-10
3	12	5	1.79e-10
4	12	5	2.30e-10
1	15	5	1.70e-09
2	15	5	4.66e-09
3	15	5	3.57e-09
4	15	5	8.68e-09
1	17	5	1.01e-08
2	17	5	1.24e-07
3	17	5	1.06e-07
4	17	5	3.43e-07
1	19	5	5.92e-07
2	19	5	2.06e-06
3	19	5	1.68e-06
4	19	5	4.92e-06
1	21	5	9.50e-07
2	21	5	1.01e-05
3	21	5	7.17e-06
4	21	5	5.36e-06
1	23	5	5.13e-05
2	23	5	1.90e-03
3	23	5	1.54e-03
4	23	5	2.85e-04
1	25	5	5.66e-04
2	25	5	1.11e-01
3	25	5	8.58e-02
4	25	5	1.01e-03
1	27	5	1.99e-02
2	27	5	2.81e-01
3	27	5	1.95e-01
4	27	5	1.31e-01
1	3	6	1.14e-15
2	3	6	2.55e-15
3	3	6	1.45e-15
4	3	6	1.76e-15
1	5	6	2.18e-14
2	5	6	3.30e-14
3	5	6	2.89e-14
4	5	6	5.85e-14
1	6	6	5.52e-13
2	6	6	3.03e-12
3	6	6	2.04e-12
4	6	6	8.47e-13
1	8	6	7.54e-13
2	8	6	1.07e-11
3	8	6	6.31e-12
4	8	6	1.98e-12
1	10	6	5.44e-11
2	10	6	4.15e-10
3	10	6	3.45e-10
4	10	6	4.06e-09
1	12	6	1.26e-10
2	12	6	3.62e-10
3	12	6	2.78e-10
4	12	6	1.61e-10
1	15	6	9.87e-10
2	15	6	2.53e-09
3	15	6	2.13e-09
4	15	6	5.78e-09
1	17	6	5.24e-09
2	17	6	9.93e-09
3	17	6	7.89e-09
4	17	6	1.11e-08
1	19	6	1.33e-07
2	19	6	6.05e-07
3	19	6	5.09e-07
4	19	6	6.00e-07
1	21	6	3.36e-06
2	21	6	2.79e-02
3	21	6	2.15e-02
4	21	6	3.75e-04
1	23	6	9.21e-06
2	23	6	4.44e-04
3	23	6	3.16e-04
4	23	6	8.43e-04
1	25	6	1.20e-03
2	25	6	9.07e-03
3	25	6	6.57e-03
4	25	6	2.13e-02
1	27	6	3.55e-03
2	27	6	1.17e-01
3	27	6	8.80e-02
4	27	6	4.89e-02
1	3	7	1.79e-15
2	3	7	2.80e-15
3	3	7	2.32e-15
4	3	7	2.03e-15
1	5	7	4.20e-14
2	5	7	1.58e-13
3	5	7	1.05e-13
4	5	7	3.17e-14
1	6	7	1.88e-13
2	6	7	2.75e-12
3	6	7	2.16e-12
4	6	7	1.42e-13
1	8	7	4.41e-13
2	8	7	1.24e-12
3	8	7	1.06e-12
4	8	7	4.44e-12
1	10	7	1.30e-10
2	10	7	6.58e-09
3	10	7	4.58e-09
4	10	7	1.09e-09
1	12	7	7.67e-11
2	12	7	4.13e-10
3	12	7	3.22e-10
4	12	7	1.26e-10
1	15	7	4.06e-10
2	15	7	3.49e-09
3	15	7	2.41e-09
4	15	7	2.03e-09
1	17	7	1.39e-08
2	17	7	7.83e-08
3	17	7	6.57e-08
4	17	7	8.68e-08
1	19	7	8.17e-07
2	19	7	5.28e-05
3	19	7	3.36e-05
4	19	7	1.61e-06
1	21	7	3.91e-06
2	21	7	4.96e-05
3	21	7	3.63e-05
4	21	7	5.93e-05
1	23	7	4.52e-05
2	23	7	1.03e-02
3	23	7	7.73e-03
4	23	7	1.70e-02
1	25	7	5.12e-03
2	25	7	6.95e-02
3	25	7	5.26e-02
4	25	7	3.41e-03
1	27	7	8.50e-03
2	27	7	3.19e-02
3	27	7	2.36e-02
4	27	7	5.78e-02
1	3	8	1.51e-15
2	3	8	3.25e-15
3	3	8	2.68e-15
4	3	8	1.12e-15
1	5	8	2.31e-14
2	5	8	3.14e-14
3	5	8	2.83e-14
4	5	8	2.59e-14
1	6	8	2.35e-13
2	6	8	5.30e-13
3	6	8	4.22e-13
4	6	8	4.10e-13
1	8	8	2.45e-12
2	8	8	5.47e-12
3	8	8	3.62e-12
4	8	8	7.09e-12
1	10	8	2.16e-10
2	10	8	8.89e-09
3	10	8	6.45e-09
4	10	8	2.78e-08
1	12	8	2.52e-11
2	12	8	2.10e-10
3	12	8	1.71e-10
4	12	8	3.46e-10
1	15	8	1.33e-09
2	15	8	2.65e-09
3	15	8	2.09e-09
4	15	8	5.75e-09
1	17	8	1.64e-08
2	17	8	3.29e-08
3	17	8	2.61e-08
4	17	8	2.02e-08
1	19	8	2.06e-08
2	19	8	8.38e-08
3	19	8	6.52e-08
4	19	8	1.32e-07
1	21	8	2.43e-06
2	21	8	6.92e-05
3	21	8	4.99e-05
4	21	8	4.36e-05
1	23	8	2.28e-05
2	23	8	6.69e-05
3	23	8	5.09e-05
4	23	8	1.46e-04
1	25	8	3.46e-04
2	25	8	1.28e-02
3	25	8	9.36e-03
4	25	8	1.95e-03
1	27	8	9.16e-03
2	27	8	1.09e-01
3	27	8	8.19e-02
4	27	8	1.22e-01
1	3	9	2.54e-15
2	3	9	3.37e-15
3	3	9	3.09e-15
4	3	9	2.32e-15
1	5	9	6.85e-14
2	5	9	4.14e-13
3	5	9	3.60e-13
4	5	9	4.65e-14
1	6	9	1.63e-13
2	6	9	1.18e-12
3	6	9	9.68e-13
4	6	9	8.52e-11
1	8	9	6.39e-13
2	8	9	1.79e-12
3	8	9	1.33e-12
4	8	9	7.60e-13
1	10	9	8.23e-11
2	10	9	3.38e-10
3	10	9	2.88e-10
4	10	9	1.37e-10
1	12	9	3.22e-11
2	12	9	1.02e-10
3	12	9	8.03e-11
4	12	9	1.13e-10
1	15	9	2.99e-09
2	15	9	4.00e-08
3	15	9	3.23e-08
4	15	9	2.55e-07
1	17	9	2.71e-08
2	17	9	1.41e-07
3	17	9	1.14e-07
4	17	9	2.22e-07
1	19	9	1.05e-06
2	19	9	5.63e-06
3	19	9	4.02e-06
4	19	9	1.74e-06
1	21	9	1.93e-05
2	21	9	1.21e-04
3	21	9	9.77e-05
4	21	9	4.63e-05
1	23	9	1.38e-05
2	23	9	1.14e-04
3	23	9	9.22e-05
4	23	9	2.67e-04
1	25	9	8.53e-04
2	25	9	4.74e-02
3	25	9	3.66e-02
4	25	9	1.17e-02
1	27	9	2.07e-03
2	27	9	7.93e-02
3	27	9	6.04e-02
4	27	9	1.20e-02
1	3	10	1.05e-15
2	3	10	1.24e-15
3	3	10	1.13e-15
4	3	10	9.24e-16
1	5	10	3.40e-14
2	5	10	6.79e-14
3	5	10	4.40e-14
4	5	10	3.04e-14
1	6	10	2.18e-13
2	6	10	5.19e-13
3	6	10	4.14e-13
4	6	10	1.92e-12
1	8	10	1.84e-12
2	8	10	1.25e-11
3	8	10	8.11e-12
4	8	10	7.72e-12
1	10	10	2.59e-11
2	10	10	1.32e-10
3	10	10	1.15e-10
4	10	10	1.86e-10
1	12	10	8.61e-11
2	12	10	2.61e-10
3	12	10	1.94e-10
4	12	10	2.59e-10
1	15	10	7.31e-09
2	15	10	1.34e-07
3	15	10	9.59e-08
4	15	10	2.23e-08
1	17	10	4.18e-08
2	17	10	5.40e-07
3	17	10	4.21e-07
4	17	10	1.22e-07
1	19	10	5.47e-07
2	19	10	1.33e-06
3	19	10	1.11e-06
4	19	10	6.20e-07
1	21	10	2.56e-06
2	21	10	1.21e-04
3	21	10	9.43e-05
4	21	10	8.50e-06
1	23	10	7.90e-06
2	23	10	7.25e-05
3	23	10	5.61e-05
4	23	10	4.96e-05
1	25	10	1.15e-03
2	25	10	5.82e-03
3	25	10	4.32e-03
4	25	10	2.53e-03
1	27	10	2.59e-03
2	27	10	8.28e-03
3	27	10	6.46e-03
4	27	10	3.50e-02
1	3	11	3.96e-16
2	3	11	6.45e-16
3	3	11	4.81e-16
4	3	11	6.91e-16
1	5	11	2.83e-14
2	5	11	6.26e-14
3	5	11	4.85e-14
4	5	11	4.18e-14
1	6	11	8.32e-13
2	6	11	2.11e-12
3	6	11	1.71e-12
4	6	11	1.19e-12
1	8	11	3.28e-12
2	8	11	2.07e-11
3	8	11	1.52e-11
4	8	11	1.46e-10
1	10	11	1.07e-11
2	10	11	4.95e-11
3	10	11	3.72e-11
4	10	11	4.81e-10
1	12	11	7.21e-09
2	12	11	6.02e-06
3	12	11	4.54e-06
4	12	11	3.34e-05
1	15	11	1.45e-09
2	15	11	1.12e-08
3	15	11	9.12e-09
4	15	11	6.20e-09
1	17	11	8.02e-09
2	17	11	2.68e-08
3	17	11	1.97e-08
4	17	11	2.14e-08
1	19	11	1.26e-06
2	19	11	1.56e-05
3	19	11	1.14e-05
4	19	11	1.96e-06
1	21	11	2.71e-06
2	21	11	1.97e-05
3	21	11	1.46e-05
4	21	11	1.17e-05
1	23	11	9.22e-05
2	23	11	6.67e-04
3	23	11	5.42e-04
4	23	11	2.07e-04
1	25	11	9.06e-04
2	25	11	1.89e-02
3	25	11	1.48e-02
4	25	11	9.15e-03
1	27	11	7.93e-03
2	27	11	8.48e-02
3	27	11	6.66e-02
4	27	11	4.95e-02
1	3	12	1.53e-14
2	3	12	1.48e-13
3	3	12	1.13e-13
4	3	12	1.44e-15
1	5	12	3.41e-14
2	5	12	9.95e-13
3	5	12	7.99e-13
4	5	12	4.74e-13
1	6	12	7.98e-14
2	6	12	1.90e-13
3	6	12	1.16e-13
4	6	12	1.66e-13
1	8	12	9.11e-12
2	8	12	2.30e-11
3	8	12	1.96e-11
4	8	12	7.57e-12
1	10	12	1.46e-10
2	10	12	5.49e-09
3	10	12	3.59e-09
4	10	12	7.19e-09
1	12	12	1.07e-10
2	12	12	1.58e-10
3	12	12	1.41e-10
4	12	12	1.17e-10
1	15	12	3.86e-09
2	15	12	7.19e-09
3	15	12	5.77e-09
4	15	12	4.76e-09
1	17	12	7.26e-09
2	17	12	1.95e-08
3	17	12	1.51e-08
4	17	12	1.81e-08
1	19	12	2.52e-06
2	19	12	5.72e-05
3	19	12	4.52e-05
4	19	12	2.68e-06
1	21	12	6.91e-06
2	21	12	4.37e-05
3	21	12	3.43e-05
4	21	12	2.55e-05
1	23	12	1.01e-05
2	23	12	4.41e-05
3	23	12	3.36e-05
4	23	12	5.12e-04
1	25	12	6.85e-04
2	25	12	7.71e-03
3	25	12	6.07e-03
4	25	12	9.82e-03
1	27	12	1.20e-02
2	27	12	3.15e-01
3	27	12	2.55e-01
4	27	12	1.34e-01
1	3	13	6.93e-16
2	3	13	2.30e-15
3	3	13	2.05e-15
4	3	13	1.34e-15
1	5	13	2.00e-14
2	5	13	1.15e-13
3	5	13	8.94e-14
4	5	13	6.70e-14
1	6	13	4.67e-14
2	6	13	5.31e-13
3	6	13	3.34e-13
4	6	13	1.87e-13
1	8	13	2.84e-12
2	8	13	1.01e-11
3	8	13	7.53e-12
4	8	13	6.85e-12
1	10	13	1.01e-11
2	10	13	8.74e-11
3	10	13	6.62e-11
4	10	13	1.20e-11
1	12	13	2.03e-11
2	12	13	2.70e-10
3	12	13	2.14e-10
4	12	13	6.25e-10
1	15	13	2.44e-09
2	15	13	5.66e-09
3	15	13	4.35e-09
4	15	13	1.79e-08
1	17	13	6.64e-08
2	17	13	2.47e-07
3	17	13	1.95e-07
4	17	13	2.39e-07
1	19	13	4.74e-07
2	19	13	4.01e-06
3	19	13	3.19e-06
4	19	13	9.29e-07
1	21	13	4.79e-06
2	21	13	1.42e-04
3	21	13	1.11e-04
4	21	13	8.52e-05
1	23	13	3.11e-05
2	23	13	1.22e-04
3	23	13	9.27e-05
4	23	13	1.30e-04
1	25	13	5.72e-04
2	25	13	1.48e-01
3	25	13	1.18e-01
4	25	13	2.73e-02
1	27	13	2.06e-02
2	27	13	4.88e-02
3	27	13	3.93e-02
4	27	13	3.71e-02
1	3	14	3.68e-16
2	3	14	1.78e-15
3	3	14	1.68e-15
4	3	14	2.97e-15
1	5	14	1.22e-14
2	5	14	1.40e-14
3	5	14	1.32e-14
4	5	14	1.92e-14
1	6	14	9.17e-14
2	6	14	6.86e-13
3	6	14	5.47e-13
4	6	14	1.87e-12
1	8	14	2.56e-11
2	8	14	5.78e-10
3	8	14	4.65e-10
4	8	14	1.44e-10
1	10	14	4.30e-11
2	10	14	1.88e-10
3	10	14	1.41e-10
4	10	14	8.66e-10
1	12	14	2.16e-10
2	12	14	5.27e-09
3	12	14	3.75e-09
4	12	14	2.20e-10
1	15	14	1.57e-09
2	15	14	4.23e-09
3	15	14	3.43e-09
4	15	14	2.56e-09
1	17	14	2.29e-08
2	17	14	2.93e-07
3	17	14	2.05e-07
4	17	14	1.57e-06
1	19	14	2.85e-07
2	19	14	5.32e-06
3	19	14	4.07e-06
4	19	14	1.12e-06
1	21	14	1.96e-06
2	21	14	7.61e-06
3	21	14	6.32e-06
4	21	14	4.31e-05
1	23	14	6.49e-05
2	23	14	3.09e-04
3	23	14	2.31e-04
4	23	14	2.04e-04
1	25	14	3.48e-03
2	25	14	3.76e-02
3	25	14	2.80e-02
4	25	14	2.07e-02
1	27	14	2.79e-03
2	27	14	4.09e-02
3	27	14	3.00e-02
4	27	14	2.35e-02
1	3	15	9.63e-16
2	3	15	1.82e-15
3	3	15	1.45e-15
4	3	15	1.18e-15
1	5	15	2.80e-13
2	5	15	5.46e-12
3	5	15	4.39e-12
4	5	15	4.03e-13
1	6	15	1.91e-13
2	6	15	8.55e-12
3	6	15	6.15e-12
4	6	15	4.22e-12
1	8	15	8.90e-12
2	8	15	2.59e-10
3	8	15	2.01e-10
4	8	15	1.06e-11
1	10	15	1.17e-10
2	10	15	2.48e-09
3	10	15	1.84e-09
4	10	15	1.76e-10
1	12	15	5.31e-11
2	12	15	1.57e-10
3	12	15	1.22e-10
4	12	15	5.80e-11
1	15	15	1.81e-08
2	15	15	7.61e-07
3	15	15	6.16e-07
4	15	15	3.70e-08
1	17	15	2.58e-08
2	17	15	1.55e-07
3	17	15	1.25e-07
4	17	15	5.36e-08
1	19	15	7.38e-07
2	19	15	1.09e-05
3	19	15	8.11e-06
4	19	15	1.94e-06
1	21	15	1.73e-06
2	21	15	5.36e-06
3	21	15	4.24e-06
4	21	15	7.17e-06
1	23	15	3.55e-05
2	23	15	8.14e-04
3	23	15	6.63e-04
4	23	15	1.01e-04
1	25	15	2.32e-03
2	25	15	3.81e-02
3	25	15	2.69e-02
4	25	15	9.45e-03
1	27	15	2.71e-02
2	27	15	5.63e-02
3	27	15	4.72e-02
4	27	15	4.02e-02
1	3	16	9.78e-16
2	3	16	7.19e-16
3	3	16	9.07e-16
4	3	16	1.58e-15
1	5	16	3.21e-14
2	5	16	1.31e-13
3	5	16	9.25e-14
4	5	16	7.84e-14
1	6	16	2.14e-13
2	6	16	3.39e-13
3	6	16	2.87e-13
4	6	16	7.41e-13
1	8	16	1.91e-12
2	8	16	6.15e-12
3	8	16	4.98e-12
4	8	16	5.77e-12
1	10	16	2.86e-11
2	10	16	1.44e-10
3	10	16	1.19e-10
4	10	16	7.68e-10
1	12	16	1.77e-10
2	12	16	1.45e-09
3	12	16	1.12e-09
4	12	16	2.00e-09
1	15	16	1.75e-09
2	15	16	6.18e-08
3	15	16	4.35e-08
4	15	16	3.94e-08
1	17	16	2.80e-08
2	17	16	9.88e-07
3	17	16	6.85e-07
4	17	16	1.23e-06
1	19	16	2.36e-07
2	19	16	9.36e-07
3	19	16	7.59e-07
4	19	16	1.91e-06
1	21	16	1.46e-05
2	21	16	1.18e-03
3	21	16	9.11e-04
4	21	16	1.17e-04
1	23	16	2.72e-05
2	23	16	1.35e-04
3	23	16	9.73e-05
4	23	16	3.73e-05
1	25	16	2.55e-03
2	25	16	9.78e-03
3	25	16	6.37e-03
4	25	16	3.41e-03
1	27	16	2.87e-02
2	27	16	2.56e-01
3	27	16	1.96e-01
4	27	16	1.28e-01
1	3	17	1.74e-15
2	3	17	4.80e-15
3	3	17	3.41e-15
4	3	17	2.02e-15
1	5	17	6.14e-14
2	5	17	1.87e-13
3	5	17	1.36e-13
4	5	17	5.56e-14
1	6	17	1.47e-13
2	6	17	3.30e-13
3	6	17	2.55e-13
4	6	17	3.15e-13
1	8	17	4.03e-12
2	8	17	2.35e-11
3	8	17	1.66e-11
4	8	17	2.36e-11
1	10	17	6.86e-11
2	10	17	3.46e-10
3	10	17	2.83e-10
4	10	17	6.52e-11
1	12	17	7.80e-11
2	12	17	1.71e-09
3	12	17	1.41e-09
4	12	17	2.12e-09
1	15	17	2.52e-09
2	15	17	2.27e-08
3	15	17	1.80e-08
4	15	17	3.42e-09
1	17	17	2.35e-08
2	17	17	4.03e-08
3	17	17	3.40e-08
4	17	17	2.61e-08
1	19	17	7.40e-08
2	19	17	2.80e-07
3	19	17	2.20e-07
4	19	17	3.39e-07
1	21	17	1.92e-06
2	21	17	1.42e-05
3	21	17	1.08e-05
4	21	17	3.37e-04
1	23	17	7.00e-05
2	23	17	8.99e-05
3	23	17	8.04e-05
4	23	17	6.16e-05
1	25	17	8.72e-04
2	25	17	1.16e-03
3	25	17	1.03e-03
4	25	17	1.91e-03
1	27	17	1.03e-02
2	27	17	2.40e-02
3	27	17	2.03e-02
4	27	17	2.83e-02
1	3	18	9.88e-16
2	3	18	1.05e-14
3	3	18	9.75e-15
4	3	18	3.98e-15
1	5	18	1.99e-13
2	5	18	4.11e-12
3	5	18	2.55e-12
4	5	18	2.86e-13
1	6	18	1.41e-13
2	6	18	2.86e-13
3	6	18	2.27e-13
4	6	18	1.78e-13
1	8	18	3.51e-12
2	8	18	7.41e-11
3	8	18	5.62e-11
4	8	18	4.65e-11
1	10	18	6.86e-12
2	10	18	2.61e-11
3	10	18	2.22e-11
4	10	18	2.05e-11
1	12	18	1.32e-10
2	12	18	1.31e-08
3	12	18	7.37e-09
4	12	18	4.84e-09
1	15	18	3.63e-09
2	15	18	1.46e-07
3	15	18	1.09e-07
4	15	18	3.99e-07
1	17	18	5.63e-09
2	17	18	1.36e-08
3	17	18	1.12e-08
4	17	18	6.57e-08
1	19	18	2.56e-07
2	19	18	1.17e-06
3	19	18	9.34e-07
4	19	18	1.31e-06
1	21	18	1.04e-06
2	21	18	5.30e-06
3	21	18	3.90e-06
4	21	18	5.16e-06
1	23	18	1.54e-05
2	23	18	4.94e-04
3	23	18	3.62e-04
4	23	18	1.63e-04
1	25	18	4.52e-04
2	25	18	2.31e-03
3	25	18	1.91e-03
4	25	18	1.90e-03
1	27	18	7.13e-03
2	27	18	8.28e-02
3	27	18	6.56e-02
4	27	18	5.58e-02
1	3	19	6.19e-16
2	3	19	3.98e-15
3	3	19	2.93e-15
4	3	19	7.94e-15
1	5	19	1.06e-13
2	5	19	1.01e-12
3	5	19	6.48e-13
4	5	19	1.27e-13
1	6	19	9.00e-13
2	6	19	6.47e-12
3	6	19	5.15e-12
4	6	19	2.50e-11
1	8	19	1.77e-12
2	8	19	2.48e-12
3	8	19	2.20e-12
4	8	19	2.52e-12
1	10	19	1.54e-11
2	10	19	1.76e-11
3	10	19	1.67e-11
4	10	19	2.26e-11
1	12	19	2.76e-11
2	12	19	1.44e-10
3	12	19	1.15e-10
4	12	19	1.03e-10
1	15	19	9.00e-10
2	15	19	3.40e-09
3	15	19	2.58e-09
4	15	19	2.29e-09
1	17	19	4.97e-08
2	17	19	1.00e-06
3	17	19	7.93e-07
4	17	19	5.90e-08
1	19	19	1.33e-07
2	19	19	1.06e-06
3	19	19	8.19e-07
4	19	19	2.21e-06
1	21	19	7.86e-06
2	21	19	5.49e-04
3	21	19	4.33e-04
4	21	19	5.32e-04
1	23	19	1.61e-05
2	23	19	1.50e-04
3	23	19	1.01e-04
4	23	19	5.34e-05
1	25	19	9.10e-04
2	25	19	2.20e-03
3	25	19	1.72e-03
4	25	19	2.82e-03
1	27	19	4.21e-03
2	27	19	6.39e-02
3	27	19	5.07e-02
4	27	19	7.36e-02
1	3	20	1.22e-15
2	3	20	1.52e-15
3	3	20	1.31e-15
4	3	20	1.26e-15
1	5	20	3.38e-14
2	5	20	6.87e-14
3	5	20	4.88e-14
4	5	20	1.41e-14
1	6	20	1.04e-13
2	6	20	1.98e-13
3	6	20	1.81e-13
4	6	20	1.63e-13
1	8	20	1.53e-12
2	8	20	2.20e-12
3	8	20	1.86e-12
4	8	20	3.64e-12
1	10	20	2.13e-11
2	10	20	5.10e-10
3	10	20	3.76e-10
4	10	20	6.07e-10
1	12	20	4.11e-11
2	12	20	7.17e-11
3	12	20	5.93e-11
4	12	20	8.80e-09
1	15	20	1.17e-09
2	15	20	1.77e-07
3	15	20	1.36e-07
4	15	20	4.11e-07
1	17	20	3.01e-08
2	17	20	1.60e-07
3	17	20	1.25e-07
4	17	20	9.23e-07
1	19	20	8.23e-08
2	19	20	5.82e-07
3	19	20	4.45e-07
4	19	20	1.79e-06
1	21	20	3.88e-06
2	21	20	8.24e-06
3	21	20	6.84e-06
4	21	20	2.71e-05
1	23	20	2.23e-05
2	23	20	2.08e-04
3	23	20	1.70e-04
4	23	20	9.56e-04
1	25	20	3.31e-04
2	25	20	2.57e-03
3	25	20	2.01e-03
4	25	20	8.50e-04
1	27	20	4.91e-02
2	27	20	3.97e-01
3	27	20	3.16e-01
4	27	20	8.72e-02
1	3	21	1.85e-15
2	3	21	1.84e-15
3	3	21	1.85e-15
4	3	21	2.53e-15
1	5	21	1.43e-14
2	5	21	2.96e-13
3	5	21	2.92e-13
4	5	21	1.06e-13
1	6	21	1.10e-13
2	6	21	2.96e-13
3	6	21	1.99e-13
4	6	21	4.65e-13
1	8	21	8.65e-13
2	8	21	2.51e-12
3	8	21	1.78e-12
4	8	21	9.67e-12
1	10	21	1.41e-10
2	10	21	5.30e-10
3	10	21	3.94e-10
4	10	21	1.88e-10
1	12	21	6.79e-11
2	12	21	4.08e-10
3	12	21	3.32e-10
4	12	21	1.50e-09
1	15	21	3.61e-08
2	15	21	1.90e-05
3	15	21	1.31e-05
4	15	21	8.51e-08
1	17	21	1.54e-07
2	17	21	1.64e-05
3	17	21	1.45e-05
4	17	21	4.83e-07
1	19	21	3.34e-07
2	19	21	2.50e-06
3	19	21	2.00e-06
4	19	21	2.91e-07
1	21	21	1.08e-06
2	21	21	5.45e-06
3	21	21	4.15e-06
4	21	21	8.22e-06
1	23	21	2.48e-05
2	23	21	3.43e-03
3	23	21	2.68e-03
4	23	21	3.97e-03
1	25	21	1.64e-04
2	25	21	1.04e-03
3	25	21	8.30e-04
4	25	21	6.84e-03
1	27	21	1.24e-02
2	27	21	6.66e-02
3	27	21	4.54e-02
4	27	21	6.55e-02
1	3	22	1.63e-15
2	3	22	4.97e-15
3	3	22	3.76e-15
4	3	22	2.94e-15
1	5	22	4.11e-14
2	5	22	7.64e-14
3	5	22	6.77e-14
4	5	22	2.36e-14
1	6	22	2.80e-13
2	6	22	8.52e-13
3	6	22	6.41e-13
4	6	22	8.90e-13
1	8	22	4.45e-12
2	8	22	3.80e-11
3	8	22	3.08e-11
4	8	22	1.90e-10
1	10	22	1.05e-11
2	10	22	3.30e-11
3	10	22	2.70e-11
4	10	22	2.08e-10
1	12	22	5.72e-11
2	12	22	2.35e-10
3	12	22	1.89e-10
4	12	22	2.42e-10
1	15	22	2.34e-09
2	15	22	6.44e-08
3	15	22	5.09e-08
4	15	22	2.45e-07
1	17	22	4.33e-08
2	17	22	4.85e-07
3	17	22	3.54e-07
4	17	22	5.95e-08
1	19	22	2.26e-07
2	19	22	5.01e-07
3	19	22	4.29e-07
4	19	22	1.56e-06
1	21	22	7.50e-06
2	21	22	7.37e-05
3	21	22	5.68e-05
4	21	22	3.29e-05
1	23	22	4.02e-06
2	23	22	8.07e-05
3	23	22	6.20e-05
4	23	22	4.48e-05
1	25	22	1.11e-03
2	25	22	4.31e-03
3	25	22	3.14e-03
4	25	22	1.55e-03
1	27	22	4.93e-03
2	27	22	8.74e-02
3	27	22	6.88e-02
4	27	22	1.72e-01
1	3	23	3.12e-15
2	3	23	2.87e-14
3	3	23	2.37e-14
4	3	23	5.19e-15
1	5	23	8.55e-14
2	5	23	2.36e-13
3	5	23	1.87e-13
4	5	23	5.34e-13
1	6	23	3.52e-13
2	6	23	9.60e-13
3	6	23	8.17e-13
4	6	23	7.32e-13
1	8	23	8.63e-13
2	8	23	5.04e-12
3	8	23	3.16e-12
4	8	23	1.30e-11
1	10	23	5.17e-09
2	10	23	6.28e-07
3	10	23	4.55e-07
4	10	23	4.05e-09
1	12	23	2.84e-11
2	12	23	5.74e-11
3	12	23	4.29e-11
4	12	23	1.07e-10
1	15	23	1.62e-08
2	15	23	4.71e-07
3	15	23	3.44e-07
4	15	23	2.12e-08
1	17	23	1.31e-08
2	17	23	1.20e-07
3	17	23	8.80e-08
4	17	23	2.09e-08
1	19	23	7.73e-08
2	19	23	3.10e-07
3	19	23	2.54e-07
4	19	23	7.22e-06
1	21	23	1.15e-04
2	21	23	9.45e-03
3	21	23	7.36e-03
4	21	23	1.18e-04
1	23	23	2.15e-05
2	23	23	1.90e-04
3	23	23	1.48e-04
4	23	23	7.24e-05
1	25	23	5.51e-04
2	25	23	2.21e-02
3	25	23	1.70e-02
4	25	23	7.70e-03
1	27	23	1.61e-02
2	27	23	6.96e-01
3	27	23	5.61e-01
4	27	23	1.25e-01
1	3	24	5.05e-15
2	3	24	3.42e-14
3	3	24	3.26e-14
4	3	24	1.42e-15
1	5	24	3.76e-14
2	5	24	1.54e-13
3	5	24	1.17e-13
4	5	24	3.11e-13
1	6	24	3.71e-13
2	6	24	2.03e-12
3	6	24	1.46e-12
4	6	24	7.66e-12
1	8	24	3.47e-11
2	8	24	8.40e-10
3	8	24	5.83e-10
4	8	24	4.47e-11
1	10	24	6.58e-11
2	10	24	7.26e-10
3	10	24	5.70e-10
4	10	24	1.69e-10
1	12	24	3.45e-11
2	12	24	3.04e-10
3	12	24	2.64e-10
4	12	24	5.65e-10
1	15	24	1.71e-09
2	15	24	9.62e-09
3	15	24	7.68e-09
4	15	24	7.23e-09
1	17	24	1.33e-08
2	17	24	2.57e-08
3	17	24	2.08e-08
4	17	24	6.34e-08
1	19	24	9.04e-08
2	19	24	5.76e-07
3	19	24	4.39e-07
4	19	24	4.16e-07
1	21	24	2.22e-05
2	21	24	1.02e-03
3	21	24	8.37e-04
4	21	24	9.88e-05
1	23	24	7.14e-06
2	23	24	2.67e-05
3	23	24	2.10e-05
4	23	24	2.98e-05
1	25	24	6.83e-03
2	25	24	1.38e-01
3	25	24	1.10e-01
4	25	24	5.10e-03
1	27	24	4.00e-03
2	27	24	1.35e-01
3	27	24	9.65e-02
4	27	24	3.77e-02
1	3	25	1.54e-15
2	3	25	5.53e-16
3	3	25	1.10e-15
4	3	25	1.09e-15
1	5	25	5.49e-14
2	5	25	2.06e-13
3	5	25	1.51e-13
4	5	25	6.05e-14
1	6	25	5.08e-13
2	6	25	4.53e-12
3	6	25	3.35e-12
4	6	25	1.42e-12
1	8	25	2.23e-12
2	8	25	1.69e-12
3	8	25	1.93e-12
4	8	25	2.86e-12
1	10	25	8.77e-12
2	10	25	5.57e-11
3	10	25	3.73e-11
4	10	25	4.61e-10
1	12	25	2.21e-11
2	12	25	8.24e-11
3	12	25	6.68e-11
4	12	25	3.26e-11
1	15	25	1.26e-09
2	15	25	5.79e-09
3	15	25	4.72e-09
4	15	25	1.00e-08
1	17	25	9.59e-09
2	17	25	3.37e-08
3	17	25	2.59e-08
4	17	25	3.49e-08
1	19	25	8.57e-07
2	19	25	6.80e-06
3	19	25	5.04e-06
4	19	25	1.31e-06
1	21	25	3.37e-06
2	21	25	1.73e-05
3	21	25	1.39e-05
4	21	25	8.05e-05
1	23	25	5.55e-05
2	23	25	2.06e-04
3	23	25	1.58e-04
4	23	25	2.10e-04
1	25	25	7.03e-04
2	25	25	3.06e-03
3	25	25	2.27e-03
4	25	25	2.76e-03
1	27	25	3.50e-03
2	27	25	3.83e-01
3	27	25	3.11e-01
4	27	25	2.67e-01
1	3	26	1.92e-15
2	3	26	2.08e-15
3	3	26	1.99e-15
4	3	26	2.10e-15
1	5	26	2.08e-14
2	5	26	3.68e-14
3	5	26	3.44e-14
4	5	26	1.33e-13
1	6	26	1.52e-13
2	6	26	1.78e-13
3	6	26	1.66e-13
4	6	26	2.48e-13
1	8	26	6.07e-12
2	8	26	8.43e-12
3	8	26	7.53e-12
4	8	26	2.38e-11
1	10	26	8.36e-12
2	10	26	2.70e-11
3	10	26	1.88e-11
4	10	26	1.07e-11
1	12	26	1.59e-10
2	12	26	1.01e-08
3	12	26	7.81e-09
4	12	26	1.19e-08
1	15	26	4.60e-09
2	15	26	6.14e-07
3	15	26	4.56e-07
4	15	26	6.51e-08
1	17	26	1.68e-08
2	17	26	3.29e-07
3	17	26	2.21e-07
4	17	26	1.36e-05
1	19	26	1.60e-07
2	19	26	1.72e-05
3	19	26	1.32e-05
4	19	26	3.61e-07
1	21	26	2.39e-06
2	21	26	3.87e-05
3	21	26	2.94e-05
4	21	26	5.58e-06
1	23	26	1.09e-05
2	23	26	9.40e-05
3	23	26	7.73e-05
4	23	26	4.57e-04
1	25	26	2.10e-03
2	25	26	8.64e-03
3	25	26	6.60e-03
4	25	26	2.62e-03
1	27	26	9.44e-03
2	27	26	5.77e-02
3	27	26	4.29e-02
4	27	26	7.18e-02
1	3	27	2.01e-15
2	3	27	2.65e-16
3	3	27	1.24e-15
4	3	27	2.82e-15
1	5	27	2.88e-14
2	5	27	1.31e-13
3	5	27	8.61e-14
4	5	27	6.70e-14
1	6	27	8.86e-13
2	6	27	1.36e-11
3	6	27	1.07e-11
4	6	27	1.15e-12
1	8	27	2.31e-12
2	8	27	5.65e-12
3	8	27	4.18e-12
4	8	27	4.49e-12
1	10	27	2.19e-11
2	10	27	8.53e-11
3	10	27	6.38e-11
4	10	27	1.01e-10
1	12	27	3.79e-10
2	12	27	6.58e-09
3	12	27	4.80e-09
4	12	27	6.12e-10
1	15	27	1.25e-08
2	15	27	2.87e-07
3	15	27	2.15e-07
4	15	27	9.76e-09
1	17	27	3.21e-08
2	17	27	8.71e-07
3	17	27	7.00e-07
4	17	27	1.57e-07
1	19	27	5.52e-08
2	19	27	1.73e-07
3	19	27	1.36e-07
4	19	27	2.64e-07
1	21	27	3.72e-06
2	21	27	1.46e-05
3	21	27	1.13e-05
4	21	27	1.00e-05
1	23	27	2.16e-05
2	23	27	3.47e-04
3	23	27	2.53e-04
4	23	27	3.20e-04
1	25	27	1.76e-03
2	25	27	9.68e-03
3	25	27	7.40e-03
4	25	27	1.70e-03
1	27	27	3.79e-02
2	27	27	1.37e-01
3	27	27	1.12e-01
4	27	27	4.01e-02
1	3	28	3.14e-15
2	3	28	9.51e-15
3	3	28	7.56e-15
4	3	28	1.91e-15
1	5	28	3.88e-14
2	5	28	1.46e-13
3	5	28	1.20e-13
4	5	28	4.85e-14
1	6	28	3.81e-13
2	6	28	1.32e-12
3	6	28	1.10e-12
4	6	28	3.44e-13
1	8	28	3.76e-12
2	8	28	1.05e-11
3	8	28	8.61e-12
4	8	28	2.57e-10
1	10	28	2.56e-11
2	10	28	9.61e-10
3	10	28	7.20e-10
4	10	28	8.00e-11
1	12	28	2.06e-10
2	12	28	2.26e-09
3	12	28	1.79e-09
4	12	28	2.98e-09
1	15	28	5.15e-10
2	15	28	2.66e-09
3	15	28	1.88e-09
4	15	28	1.30e-09
1	17	28	3.09e-08
2	17	28	4.48e-08
3	17	28	3.91e-08
4	17	28	1.97e-07
1	19	28	1.96e-07
2	19	28	9.04e-07
3	19	28	7.09e-07
4	19	28	6.12e-07
1	21	28	8.11e-06
2	21	28	4.73e-05
3	21	28	3.25e-05
4	21	28	1.28e-05
1	23	28	9.84e-06
2	23	28	1.36e-04
3	23	28	1.06e-04
4	23	28	1.16e-04
1	25	28	2.48e-04
2	25	28	3.24e-03
3	25	28	2.57e-03
4	25	28	4.10e-04
1	27	28	1.66e-02
2	27	28	7.94e-02
3	27	28	6.12e-02
4	27	28	6.86e-02
1	3	29	6.79e-16
2	3	29	7.73e-15
3	3	29	3.26e-15
4	3	29	1.14e-15
1	5	29	3.03e-14
2	5	29	6.66e-13
3	5	29	6.16e-13
4	5	29	6.41e-13
1	6	29	2.32e-13
2	6	29	1.47e-12
3	6	29	1.01e-12
4	6	29	3.45e-12
1	8	29	1.11e-11
2	8	29	3.20e-11
3	8	29	2.53e-11
4	8	29	2.38e-11
1	10	29	6.05e-12
2	10	29	2.35e-10
3	10	29	1.89e-10
4	10	29	1.00e-11
1	12	29	4.49e-11
2	12	29	1.39e-10
3	12	29	1.14e-10
4	12	29	1.57e-09
1	15	29	7.05e-09
2	15	29	8.53e-07
3	15	29	6.81e-07
4	15	29	3.78e-08
1	17	29	5.19e-08
2	17	29	2.29e-07
3	17	29	1.94e-07
4	17	29	6.84e-07
1	19	29	1.85e-07
2	19	29	5.63e-06
3	19	29	4.74e-06
4	19	29	8.91e-06
1	21	29	5.59e-07
2	21	29	6.01e-05
3	21	29	4.06e-05
4	21	29	7.84e-05
1	23	29	2.92e-05
2	23	29	1.76e-04
3	23	29	1.38e-04
4	23	29	7.60e-05
1	25	29	2.69e-04
2	25	29	6.90e-03
3	25	29	5.16e-03
4	25	29	1.74e-03
1	27	29	1.12e-02
2	27	29	1.07e-01
3	27	29	8.22e-02
4	27	29	6.29e-02
1	3	30	5.05e-16
2	3	30	1.54e-15
3	3	30	1.02e-15
4	3	30	9.99e-16
1	5	30	3.28e-14
2	5	30	2.03e-13
3	5	30	1.65e-13
4	5	30	4.80e-13
1	6	30	3.94e-13
2	6	30	1.23e-11
3	6	30	8.34e-12
4	6	30	4.22e-11
1	8	30	3.45e-12
2	8	30	1.16e-11
3	8	30	9.39e-12
4	8	30	1.27e-11
1	10	30	1.98e-11
2	10	30	1.28e-10
3	10	30	8.00e-11
4	10	30	6.74e-11
1	12	30	2.03e-10
2	12	30	3.09e-09
3	12	30	2.20e-09
4	12	30	2.45e-10
1	15	30	1.41e-09
2	15	30	1.50e-08
3	15	30	1.11e-08
4	15	30	4.92e-07
1	17	30	8.53e-09
2	17	30	3.15e-08
3	17	30	2.24e-08
4	17	30	1.66e-08
1	19	30	1.22e-07
2	19	30	1.13e-06
3	19	30	8.58e-07
4	19	30	1.65e-07
1	21	30	9.35e-06
2	21	30	2.38e-05
3	21	30	1.93e-05
4	21	30	9.33e-05
1	23	30	6.94e-05
2	23	30	8.63e-04
3	23	30	6.71e-04
4	23	30	8.05e-04
1	25	30	2.87e-03
2	25	30	2.80e-02
3	25	30	2.14e-02
4	25	30	7.69e-03
1	27	30	3.05e-03
2	27	30	5.75e-02
3	27	30	4.50e-02
4	27	30	7.22e-02
1	3	31	6.89e-15
2	3	31	7.76e-14
3	3	31	6.74e-14
4	3	31	1.89e-15
1	5	31	4.99e-14
2	5	31	7.63e-14
3	5	31	6.23e-14
4	5	31	3.53e-14
1	6	31	6.25e-13
2	6	31	6.71e-11
3	6	31	4.36e-11
4	6	31	6.25e-12
1	8	31	9.91e-13
2	8	31	1.27e-11
3	8	31	8.95e-12
4	8	31	2.28e-12
1	10	31	8.01e-12
2	10	31	1.71e-11
3	10	31	1.43e-11
4	10	31	1.46e-11
1	12	31	4.86e-11
2	12	31	2.31e-09
3	12	31	1.90e-09
4	12	31	9.81e-09
1	15	31	1.30e-09
2	15	31	1.26e-08
3	15	31	1.08e-08
4	15	31	1.87e-08
1	17	31	7.70e-09
2	17	31	1.27e-08
3	17	31	1.08e-08
4	17	31	1.80e-08
1	19	31	5.51e-08
2	19	31	1.34e-07
3	19	31	1.12e-07
4	19	31	2.21e-07
1	21	31	6.26e-07
2	21	31	1.01e-05
3	21	31	8.03e-06
4	21	31	1.75e-05
1	23	31	1.30e-05
2	23	31	7.61e-05
3	23	31	5.69e-05
4	23	31	3.79e-05
1	25	31	9.13e-04
2	25	31	4.86e-02
3	25	31	3.88e-02
4	25	31	7.91e-03
1	27	31	2.89e-02
2	27	31	4.77e-02
3	27	31	4.06e-02
4	27	31	4.07e-02
1	3	32	2.09e-15
2	3	32	3.49e-15
3	3	32	3.05e-15
4	3	32	4.02e-15
1	5	32	1.41e-13
2	5	32	1.29e-12
3	5	32	1.12e-12
4	5	32	4.33e-14
1	6	32	3.12e-13
2	6	32	2.24e-12
3	6	32	1.78e-12
4	6	32	1.30e-12
1	8	32	3.15e-12
2	8	32	1.33e-11
3	8	32	1.07e-11
4	8	32	1.85e-11
1	10	32	1.91e-11
2	10	32	1.85e-10
3	10	32	1.54e-10
4	10	32	2.05e-10
1	12	32	2.56e-11
2	12	32	2.38e-10
3	12	32	1.80e-10
4	12	32	1.60e-10
1	15	32	4.87e-09
2	15	32	1.10e-08
3	15	32	8.97e-09
4	15	32	5.54e-09
1	17	32	4.79e-08
2	17	32	1.91e-06
3	17	32	1.56e-06
4	17	32	4.42e-08
1	19	32	5.71e-07
2	19	32	2.10e-06
3	19	32	1.75e-06
4	19	32	1.27e-05
1	21	32	2.15e-06
2	21	32	6.30e-06
3	21	32	4.90e-06
4	21	32	9.30e-06
1	23	32	2.68e-05
2	23	32	1.07e-03
3	23	32	7.86e-04
4	23	32	4.74e-03
1	25	32	4.81e-03
2	25	32	4.66e-02
3	25	32	3.98e-02
4	25	32	8.12e-03
1	27	32	9.91e-03
2	27	32	3.98e-02
3	27	32	3.11e-02
4	27	32	5.25e-02
1	3	33	2.40e-15
2	3	33	6.22e-15
3	3	33	4.10e-15
4	3	33	1.04e-15
1	5	33	1.04e-14
2	5	33	2.71e-14
3	5	33	2.32e-14
4	5	33	1.86e-13
1	6	33	2.71e-14
2	6	33	1.76e-13
3	6	33	1.26e-13
4	6	33	2.16e-13
1	8	33	5.57e-12
2	8	33	6.55e-11
3	8	33	4.96e-11
4	8	33	4.94e-11
1	10	33	8.25e-11
2	10	33	7.47e-09
3	10	33	6.02e-09
4	10	33	5.42e-08
1	12	33	3.45e-10
2	12	33	9.65e-09
3	12	33	7.53e-09
4	12	33	3.34e-10
1	15	33	1.66e-08
2	15	33	3.12e-07
3	15	33	2.39e-07
4	15	33	2.15e-08
1	17	33	4.49e-08
2	17	33	1.39e-07
3	17	33	1.16e-07
4	17	33	1.73e-07
1	19	33	1.65e-07
2	19	33	3.00e-06
3	19	33	2.26e-06
4	19	33	6.68e-07
1	21	33	3.61e-06
2	21	33	1.23e-02
3	21	33	8.72e-03
4	21	33	2.04e-02
1	23	33	2.59e-05
2	23	33	4.32e-04
3	23	33	3.43e-04
4	23	33	1.32e-04
1	25	33	1.10e-03
2	25	33	3.15e-03
3	25	33	2.45e-03
4	25	33	2.22e-03
1	27	33	9.84e-03
2	27	33	7.65e-01
3	27	33	5.66e-01
4	27	33	5.93e-02
1	3	34	1.02e-15
2	3	34	9.25e-16
3	3	34	9.57e-16
4	3	34	1.18e-15
1	5	34	5.18e-14
2	5	34	9.49e-14
3	5	34	9.12e-14
4	5	34	2.19e-14
1	6	34	5.98e-13
2	6	34	2.42e-12
3	6	34	1.99e-12
4	6	34	3.54e-11
1	8	34	2.05e-12
2	8	34	3.00e-12
3	8	34	2.67e-12
4	8	34	4.10e-12
1	10	34	4.39e-12
2	10	34	2.35e-11
3	10	34	1.99e-11
4	10	34	7.47e-12
1	12	34	4.01e-10
2	12	34	4.67e-09
3	12	34	3.65e-09
4	12	34	6.26e-10
1	15	34	2.42e-08
2	15	34	2.55e-07
3	15	34	1.84e-07
4	15	34	2.83e-08
1	17	34	1.43e-08
2	17	34	3.44e-07
3	17	34	2.56e-07
4	17	34	1.15e-07
1	19	34	5.50e-08
2	19	34	8.40e-07
3	19	34	6.92e-07
4	19	34	3.58e-07
1	21	34	1.55e-06
2	21	34	1.04e-05
3	21	34	8.40e-06
4	21	34	5.84e-06
1	23	34	2.27e-05
2	23	34	2.87e-04
3	23	34	2.41e-04
4	23	34	6.25e-05
1	25	34	3.63e-04
2	25	34	2.47e-03
3	25	34	1.86e-03
4	25	34	5.87e-04
1	27	34	3.36e-02
2	27	34	1.69e-01
3	27	34	1.26e-01
4	27	34	6.79e-02
1	3	35	1.29e-15
2	3	35	1.19e-14
3	3	35	1.03e-14
4	3	35	2.07e-14
1	5	35	3.60e-15
2	5	35	4.71e-14
3	5	35	3.29e-14
4	5	35	2.10e-14
1	6	35	6.20e-13
2	6	35	2.71e-11
3	6	35	1.68e-11
4	6	35	2.03e-12
1	8	35	2.08e-12
2	8	35	3.83e-12
3	8	35	3.19e-12
4	8	35	1.87e-11
1	10	35	1.06e-11
2	10	35	9.60e-11
3	10	35	7.39e-11
4	10	35	4.77e-10
1	12	35	2.02e-11
2	12	35	3.72e-11
3	12	35	2.92e-11
4	12	35	5.41e-11
1	15	35	5.89e-10
2	15	35	5.68e-09
3	15	35	4.27e-09
4	15	35	1.80e-09
1	17	35	2.60e-08
2	17	35	7.54e-08
3	17	35	6.24e-08
4	17	35	1.80e-07
1	19	35	1.61e-08
2	19	35	2.25e-07
3	19	35	1.69e-07
4	19	35	1.12e-07
1	21	35	5.14e-07
2	21	35	6.71e-05
3	21	35	5.29e-05
4	21	35	5.60e-05
1	23	35	2.36e-05
2	23	35	1.23e-04
3	23	35	9.82e-05
4	23	35	3.14e-05
1	25	35	4.55e-04
2	25	35	3.29e-03
3	25	35	2.73e-03
4	25	35	2.12e-03
1	27	35	2.58e-02
2	27	35	1.77e-01
3	27	35	1.28e-01
4	27	35	6.10e-02
1	3	36	8.53e-16
2	3	36	4.72e-14
3	3	36	1.04e-14
4	3	36	1.18e-15
1	5	36	3.72e-15
2	5	36	2.19e-14
3	5	36	1.71e-14
4	5	36	3.37e-14
1	6	36	9.29e-14
2	6	36	1.50e-12
3	6	36	9.67e-13
4	6	36	5.77e-13
1	8	36	2.15e-12
2	8	36	1.92e-11
3	8	36	1.45e-11
4	8	36	2.73e-11
1	10	36	6.66e-11
2	10	36	2.84e-10
3	10	36	2.29e-10
4	10	36	4.89e-10
1	12	36	1.73e-11
2	12	36	6.60e-11
3	12	36	5.18e-11
4	12	36	1.83e-10
1	15	36	9.79e-10
2	15	36	4.27e-09
3	15	36	3.27e-09
4	15	36	1.70e-09
1	17	36	1.07e-08
2	17	36	3.39e-08
3	17	36	2.75e-08
4	17	36	7.39e-08
1	19	36	1.15e-06
2	19	36	2.10e-05
3	19	36	1.56e-05
4	19	36	1.88e-06
1	21	36	7.67e-06
2	21	36	7.65e-05
3	21	36	6.12e-05
4	21	36	1.68e-05
1	23	36	2.00e-05
2	23	36	1.60e-03
3	23	36	1.13e-03
4	23	36	4.33e-05
1	25	36	2.59e-04
2	25	36	1.21e-03
3	25	36	9.04e-04
4	25	36	7.53e-04
1	27	36	2.34e-03
2	27	36	1.29e-01
3	27	36	9.23e-02
4	27	36	1.04e-01
1	3	37	1.18e-15
2	3	37	1.06e-15
3	3	37	1.12e-15
4	3	37	5.37e-15
1	5	37	5.37e-14
2	5	37	5.11e-13
3	5	37	3.77e-13
4	5	37	1.95e-13
1	6	37	3.34e-13
2	6	37	1.77e-12
3	6	37	1.35e-12
4	6	37	2.83e-13
1	8	37	4.42e-12
2	8	37	3.66e-12
3	8	37	3.98e-12
4	8	37	3.05e-12
1	10	37	1.80e-11
2	10	37	3.26e-11
3	10	37	2.83e-11
4	10	37	7.52e-11
1	12	37	1.56e-10
2	12	37	6.76e-09
3	12	37	6.05e-09
4	12	37	6.07e-10
1	15	37	1.18e-08
2	15	37	2.02e-08
3	15	37	1.76e-08
4	15	37	1.37e-08
1	17	37	2.76e-08
2	17	37	1.68e-06
3	17	37	1.43e-06
4	17	37	5.91e-06
1	19	37	7.04e-08
2	19	37	2.66e-06
3	19	37	2.00e-06
4	19	37	3.98e-05
1	21	37	8.66e-07
2	21	37	4.79e-05
3	21	37	3.73e-05
4	21	37	2.70e-05
1	23	37	9.58e-05
2	23	37	6.90e-04
3	23	37	5.02e-04
4	23	37	2.71e-04
1	25	37	1.32e-02
2	25	37	3.46e-02
3	25	37	2.80e-02
4	25	37	1.82e-02
1	27	37	1.59e-02
2	27	37	8.25e-02
3	27	37	6.66e-02
4	27	37	4.61e-02
1	3	38	3.18e-15
2	3	38	5.35e-15
3	3	38	4.57e-15
4	3	38	2.64e-15
1	5	38	9.42e-15
2	5	38	4.42e-14
3	5	38	3.90e-14
4	5	38	2.73e-14
1	6	38	2.62e-13
2	6	38	1.02e-12
3	6	38	7.15e-13
4	6	38	7.79e-12
1	8	38	3.60e-12
2	8	38	1.45e-11
3	8	38	1.05e-11
4	8	38	1.07e-11
1	10	38	7.63e-11
2	10	38	1.13e-09
3	10	38	9.16e-10
4	10	38	2.96e-09
1	12	38	4.93e-11
2	12	38	7.72e-10
3	12	38	6.20e-10
4	12	38	2.25e-09
1	15	38	2.44e-09
2	15	38	2.94e-08
3	15	38	2.12e-08
4	15	38	8.21e-09
1	17	38	1.54e-08
2	17	38	2.96e-07
3	17	38	2.27e-07
4	17	38	2.50e-06
1	19	38	9.19e-07
2	19	38	2.87e-06
3	19	38	2.22e-06
4	19	38	7.77e-07
1	21	38	1.13e-06
2	21	38	9.02e-06
3	21	38	7.17e-06
4	21	38	3.52e-06
1	23	38	2.90e-05
2	23	38	3.70e-04
3	23	38	2.85e-04
4	23	38	2.13e-04
1	25	38	3.95e-04
2	25	38	8.50e-03
3	25	38	5.72e-03
4	25	38	2.28e-03
1	27	38	5.82e-03
2	27	38	9.58e-02
3	27	38	7.30e-02
4	27	38	7.72e-02
1	3	39	2.27e-15
2	3	39	4.12e-15
3	3	39	3.62e-15
4	3	39	2.62e-15
1	5	39	4.78e-14
2	5	39	2.03e-13
3	5	39	1.89e-13
4	5	39	2.88e-13
1	6	39	1.32e-12
2	6	39	4.89e-11
3	6	39	3.51e-11
4	6	39	5.17e-12
1	8	39	4.78e-12
2	8	39	2.10e-11
3	8	39	1.62e-11
4	8	39	2.84e-11
1	10	39	3.55e-10
2	10	39	4.55e-08
3	10	39	3.65e-08
4	10	39	2.30e-07
[truncated: 518,004 more rows]
