# Supplementary material for: Fast mode decomposition in few-mode fibers
Source: Nat Commun. 2020 Nov 2;11:5507. doi: 10.1038/s41467-020-19323-6 (PMC7606473; doi:10.1038/s41467-020-19323-6)
Supplement: Supplementary file 3 — Source Data [file 41467_2020_19323_MOESM3_ESM.zip › figure 3 source file.txt]

M	N	sample	decomposition time
10	3	1	2.31e-03
12	3	1	6.40e-05
14	3	1	1.22e-05
16	3	1	2.28e-05
18	3	1	1.53e-05
20	3	1	3.04e-05
22	3	1	3.90e-05
24	3	1	4.61e-05
26	3	1	3.33e-05
28	3	1	4.94e-05
30	3	1	4.71e-05
40	3	1	4.08e-05
50	3	1	9.94e-05
60	3	1	4.75e-05
70	3	1	5.56e-05
80	3	1	6.30e-05
90	3	1	6.27e-05
100	3	1	7.74e-05
10	5	1	8.09e-04
12	5	1	2.65e-05
14	5	1	2.72e-05
16	5	1	2.34e-05
18	5	1	2.73e-05
20	5	1	4.22e-05
22	5	1	3.22e-05
24	5	1	3.37e-05
26	5	1	3.34e-05
28	5	1	5.59e-05
30	5	1	3.48e-05
40	5	1	4.70e-05
50	5	1	4.31e-05
60	5	1	5.01e-05
70	5	1	7.33e-05
80	5	1	6.41e-05
90	5	1	1.02e-04
100	5	1	8.30e-05
10	6	1	3.12e-05
12	6	1	2.71e-05
14	6	1	2.87e-05
16	6	1	2.55e-05
18	6	1	3.01e-05
20	6	1	4.74e-05
22	6	1	4.23e-05
24	6	1	3.35e-05
26	6	1	3.27e-05
28	6	1	4.06e-05
30	6	1	3.65e-05
40	6	1	5.39e-05
50	6	1	5.07e-05
60	6	1	5.98e-05
70	6	1	7.67e-05
80	6	1	9.66e-05
90	6	1	1.26e-04
100	6	1	1.52e-04
10	8	1	3.15e-05
12	8	1	2.99e-05
14	8	1	3.03e-05
16	8	1	2.96e-05
18	8	1	3.65e-05
20	8	1	4.60e-05
22	8	1	4.94e-05
24	8	1	4.30e-05
26	8	1	3.36e-05
28	8	1	4.38e-05
30	8	1	4.47e-05
40	8	1	5.42e-05
50	8	1	5.82e-05
60	8	1	6.65e-05
70	8	1	1.05e-04
80	8	1	1.48e-04
90	8	1	2.04e-04
100	8	1	3.67e-04
10	10	1	1.81e-05
12	10	1	3.38e-05
14	10	1	1.93e-05
16	10	1	3.26e-05
18	10	1	3.85e-05
20	10	1	3.06e-05
22	10	1	4.79e-05
24	10	1	4.97e-05
26	10	1	3.51e-05
28	10	1	3.76e-05
30	10	1	3.31e-05
40	10	1	4.36e-05
50	10	1	5.45e-05
60	10	1	1.17e-04
70	10	1	1.16e-04
80	10	1	1.34e-04
90	10	1	2.66e-04
100	10	1	2.31e-04
10	12	1	1.81e-05
12	12	1	3.44e-05
14	12	1	3.79e-05
16	12	1	4.45e-05
18	12	1	4.23e-05
20	12	1	3.61e-05
22	12	1	5.73e-05
24	12	1	5.16e-05
26	12	1	4.83e-05
28	12	1	4.85e-05
30	12	1	4.17e-05
40	12	1	7.00e-05
50	12	1	1.33e-04
60	12	1	1.07e-04
70	12	1	1.31e-04
80	12	1	2.78e-04
90	12	1	2.29e-04
100	12	1	4.05e-04
10	14	1	1.12e-04
12	14	1	5.15e-04
14	14	1	3.09e-05
16	14	1	3.29e-05
18	14	1	3.72e-05
20	14	1	4.96e-05
22	14	1	5.61e-05
24	14	1	5.69e-05
26	14	1	5.10e-05
28	14	1	7.12e-05
30	14	1	5.56e-05
40	14	1	6.79e-05
50	14	1	1.23e-04
60	14	1	1.91e-04
70	14	1	2.46e-04
80	14	1	3.81e-04
90	14	1	3.33e-04
100	14	1	5.15e-04
10	15	1	2.58e-04
12	15	1	5.37e-04
14	15	1	3.13e-05
16	15	1	3.59e-05
18	15	1	3.96e-05
20	15	1	4.47e-05
22	15	1	4.56e-05
24	15	1	6.05e-05
26	15	1	4.23e-05
28	15	1	3.98e-05
30	15	1	4.03e-05
40	15	1	7.22e-05
50	15	1	9.07e-05
60	15	1	1.27e-04
70	15	1	2.17e-04
80	15	1	3.03e-04
90	15	1	3.56e-04
100	15	1	5.06e-04
10	17	1	8.83e-05
12	17	1	2.80e-04
14	17	1	1.35e-04
16	17	1	3.65e-05
18	17	1	4.45e-05
20	17	1	4.16e-05
22	17	1	4.12e-05
24	17	1	5.82e-05
26	17	1	4.73e-05
28	17	1	5.79e-05
30	17	1	5.42e-05
40	17	1	9.35e-05
50	17	1	1.56e-04
60	17	1	2.10e-04
70	17	1	2.87e-04
80	17	1	4.26e-04
90	17	1	5.26e-04
100	17	1	7.38e-04
10	3	2	5.19e-04
12	3	2	8.80e-06
14	3	2	7.30e-06
16	3	2	1.57e-05
18	3	2	8.30e-06
20	3	2	2.64e-05
22	3	2	2.98e-05
24	3	2	3.86e-05
26	3	2	2.66e-05
28	3	2	3.22e-05
30	3	2	4.22e-05
40	3	2	4.60e-05
50	3	2	3.75e-05
60	3	2	5.97e-05
70	3	2	6.64e-05
80	3	2	5.97e-05
90	3	2	1.51e-04
100	3	2	7.16e-05
10	5	2	2.26e-05
12	5	2	1.63e-05
14	5	2	1.95e-05
16	5	2	1.50e-05
18	5	2	2.00e-05
20	5	2	2.74e-05
22	5	2	2.62e-05
24	5	2	2.92e-05
26	5	2	4.13e-05
28	5	2	4.43e-05
30	5	2	2.93e-05
40	5	2	3.32e-05
50	5	2	3.95e-05
60	5	2	4.70e-05
70	5	2	6.17e-05
80	5	2	5.85e-05
90	5	2	5.69e-05
100	5	2	7.43e-05
10	6	2	1.30e-05
12	6	2	3.27e-05
14	6	2	1.84e-05
16	6	2	1.76e-05
18	6	2	2.13e-05
20	6	2	3.63e-05
22	6	2	4.76e-05
24	6	2	3.55e-05
26	6	2	3.02e-05
28	6	2	3.40e-05
30	6	2	3.79e-05
40	6	2	4.55e-05
50	6	2	5.26e-05
60	6	2	6.32e-05
70	6	2	8.04e-05
80	6	2	7.62e-05
90	6	2	9.76e-05
100	6	2	1.06e-04
10	8	2	1.05e-05
12	8	2	2.15e-05
14	8	2	2.31e-05
16	8	2	2.03e-05
18	8	2	2.67e-05
20	8	2	3.46e-05
22	8	2	6.16e-05
24	8	2	3.68e-05
26	8	2	3.16e-05
28	8	2	4.16e-05
30	8	2	3.07e-05
40	8	2	4.80e-05
50	8	2	6.23e-05
60	8	2	6.85e-05
70	8	2	1.11e-04
80	8	2	9.90e-05
90	8	2	1.40e-04
100	8	2	1.70e-04
10	10	2	9.90e-06
12	10	2	2.39e-05
14	10	2	1.22e-05
16	10	2	2.68e-05
18	10	2	3.38e-05
20	10	2	2.49e-05
22	10	2	3.43e-05
24	10	2	2.34e-05
26	10	2	2.88e-05
28	10	2	2.70e-05
30	10	2	3.22e-05
40	10	2	3.64e-05
50	10	2	4.58e-05
60	10	2	8.33e-05
70	10	2	1.39e-04
80	10	2	1.31e-04
90	10	2	1.70e-04
100	10	2	1.84e-04
10	12	2	1.03e-05
12	12	2	2.25e-05
14	12	2	2.78e-05
16	12	2	3.31e-05
18	12	2	2.84e-05
20	12	2	2.87e-05
22	12	2	3.20e-05
24	12	2	4.91e-05
26	12	2	4.48e-05
28	12	2	3.74e-05
30	12	2	5.44e-05
40	12	2	4.55e-05
50	12	2	1.43e-04
60	12	2	1.03e-04
70	12	2	1.03e-04
80	12	2	2.18e-04
90	12	2	1.90e-04
100	12	2	3.67e-04
10	14	2	1.73e-03
12	14	2	7.50e-05
14	14	2	2.94e-05
16	14	2	2.70e-05
18	14	2	2.82e-05
20	14	2	4.24e-05
22	14	2	4.16e-05
24	14	2	1.42e-04
26	14	2	4.01e-05
28	14	2	5.35e-05
30	14	2	5.34e-05
40	14	2	4.64e-05
50	14	2	9.48e-05
60	14	2	1.41e-04
70	14	2	1.96e-04
80	14	2	2.61e-04
90	14	2	2.96e-04
100	14	2	3.82e-04
10	15	2	7.16e-05
12	15	2	4.59e-05
14	15	2	2.27e-05
16	15	2	3.06e-05
18	15	2	4.14e-05
20	15	2	3.97e-05
22	15	2	3.40e-05
24	15	2	5.15e-05
26	15	2	3.38e-05
28	15	2	3.30e-05
30	15	2	4.57e-05
40	15	2	7.36e-05
50	15	2	7.15e-05
60	15	2	1.18e-04
70	15	2	1.95e-04
80	15	2	2.77e-04
90	15	2	3.59e-04
100	15	2	4.41e-04
10	17	2	2.90e-05
12	17	2	1.34e-04
14	17	2	2.89e-05
16	17	2	2.39e-05
18	17	2	2.95e-05
20	17	2	3.59e-05
22	17	2	3.39e-05
24	17	2	4.56e-05
26	17	2	4.37e-05
28	17	2	5.12e-05
30	17	2	4.47e-05
40	17	2	6.94e-05
50	17	2	1.21e-04
60	17	2	2.20e-04
70	17	2	2.80e-04
80	17	2	3.25e-04
90	17	2	4.21e-04
100	17	2	5.44e-04
10	3	3	9.82e-04
12	3	3	6.60e-06
14	3	3	6.50e-06
16	3	3	3.36e-05
18	3	3	7.50e-06
20	3	3	2.79e-05
22	3	3	2.78e-05
24	3	3	3.75e-05
26	3	3	2.77e-05
28	3	3	2.76e-05
30	3	3	4.28e-05
40	3	3	3.11e-05
50	3	3	3.54e-05
60	3	3	5.66e-05
70	3	3	4.54e-05
80	3	3	5.32e-05
90	3	3	5.08e-05
100	3	3	6.53e-05
10	5	3	7.70e-06
12	5	3	1.07e-05
14	5	3	2.10e-05
16	5	3	8.50e-06
18	5	3	1.91e-05
20	5	3	2.42e-05
22	5	3	4.00e-05
24	5	3	2.74e-05
26	5	3	2.90e-05
28	5	3	3.05e-05
30	5	3	3.16e-05
40	5	3	3.35e-05
50	5	3	4.66e-05
60	5	3	5.85e-05
70	5	3	4.32e-05
80	5	3	5.96e-05
90	5	3	5.09e-05
100	5	3	7.07e-05
10	6	3	1.22e-05
12	6	3	7.90e-06
14	6	3	2.26e-05
16	6	3	1.70e-05
18	6	3	1.66e-05
20	6	3	3.03e-05
22	6	3	3.56e-05
24	6	3	2.92e-05
26	6	3	3.77e-05
28	6	3	3.29e-05
30	6	3	3.17e-05
40	6	3	4.28e-05
50	6	3	3.17e-05
60	6	3	6.54e-05
70	6	3	7.06e-05
80	6	3	7.05e-05
90	6	3	6.78e-05
100	6	3	1.15e-04
10	8	3	8.10e-06
12	8	3	2.71e-05
14	8	3	3.04e-05
16	8	3	1.50e-05
18	8	3	1.11e-05
20	8	3	3.14e-05
22	8	3	5.97e-05
24	8	3	3.50e-05
26	8	3	3.81e-05
28	8	3	4.04e-05
30	8	3	2.98e-05
40	8	3	4.18e-05
50	8	3	3.63e-05
60	8	3	6.05e-05
70	8	3	9.13e-05
80	8	3	5.38e-05
90	8	3	7.70e-05
100	8	3	1.50e-04
10	10	3	8.50e-06
12	10	3	9.00e-06
14	10	3	1.21e-05
16	10	3	2.13e-05
18	10	3	2.27e-05
20	10	3	2.13e-05
22	10	3	2.92e-05
24	10	3	2.20e-05
26	10	3	2.56e-05
28	10	3	2.90e-05
30	10	3	2.95e-05
40	10	3	3.19e-05
50	10	3	4.18e-05
60	10	3	6.06e-05
70	10	3	1.21e-04
80	10	3	7.87e-05
90	10	3	1.37e-04
100	10	3	1.59e-04
10	12	3	9.30e-06
12	12	3	9.40e-06
14	12	3	2.36e-05
16	12	3	2.31e-05
18	12	3	3.15e-05
20	12	3	3.07e-05
22	12	3	3.82e-05
24	12	3	3.23e-05
26	12	3	2.88e-05
28	12	3	4.07e-05
30	12	3	3.38e-05
40	12	3	3.84e-05
50	12	3	1.05e-04
60	12	3	8.42e-05
70	12	3	7.15e-05
80	12	3	2.89e-04
90	12	3	1.62e-04
100	12	3	3.42e-04
10	14	3	3.06e-04
12	14	3	1.18e-05
14	14	3	1.75e-05
16	14	3	2.83e-05
18	14	3	2.54e-05
20	14	3	2.91e-05
22	14	3	3.23e-05
24	14	3	4.80e-05
26	14	3	3.55e-05
28	14	3	7.58e-05
30	14	3	5.03e-05
40	14	3	4.32e-05
50	14	3	7.89e-05
60	14	3	1.40e-04
70	14	3	1.71e-04
80	14	3	2.04e-04
90	14	3	1.93e-04
100	14	3	3.51e-04
10	15	3	1.29e-05
12	15	3	4.07e-05
14	15	3	2.36e-05
16	15	3	2.85e-05
18	15	3	3.14e-05
20	15	3	2.97e-05
22	15	3	3.18e-05
24	15	3	2.96e-05
26	15	3	3.14e-05
28	15	3	3.29e-05
30	15	3	3.51e-05
40	15	3	5.16e-05
50	15	3	5.67e-05
60	15	3	7.20e-05
70	15	3	1.20e-04
80	15	3	1.77e-04
90	15	3	3.07e-04
100	15	3	4.04e-04
10	17	3	1.28e-05
12	17	3	1.32e-04
14	17	3	2.22e-05
16	17	3	2.88e-05
18	17	3	3.33e-05
20	17	3	3.42e-05
22	17	3	3.07e-05
24	17	3	4.28e-05
26	17	3	4.17e-05
28	17	3	3.65e-05
30	17	3	4.64e-05
40	17	3	5.10e-05
50	17	3	8.19e-05
60	17	3	1.33e-04
70	17	3	1.76e-04
80	17	3	2.14e-04
90	17	3	3.62e-04
100	17	3	4.67e-04
10	3	4	2.41e-04
12	3	4	6.40e-06
14	3	4	6.40e-06
16	3	4	3.65e-05
18	3	4	7.00e-06
20	3	4	2.36e-05
22	3	4	2.84e-05
24	3	4	2.89e-05
26	3	4	2.59e-05
28	3	4	2.80e-05
30	3	4	3.89e-05
40	3	4	3.29e-05
50	3	4	3.70e-05
60	3	4	5.11e-05
70	3	4	6.93e-05
80	3	4	5.18e-05
90	3	4	5.39e-05
100	3	4	6.48e-05
10	5	4	7.50e-06
12	5	4	2.28e-05
14	5	4	8.00e-06
16	5	4	8.40e-06
18	5	4	8.70e-06
20	5	4	2.45e-05
22	5	4	3.50e-05
24	5	4	2.61e-05
26	5	4	3.08e-05
28	5	4	2.90e-05
30	5	4	3.29e-05
40	5	4	3.02e-05
50	5	4	4.96e-05
60	5	4	6.09e-05
70	5	4	4.33e-05
80	5	4	5.64e-05
90	5	4	5.53e-05
100	5	4	6.58e-05
10	6	4	7.30e-06
12	6	4	7.20e-06
14	6	4	7.00e-06
16	6	4	1.18e-05
18	6	4	1.53e-05
20	6	4	3.20e-05
22	6	4	5.37e-05
24	6	4	2.75e-05
26	6	4	3.60e-05
28	6	4	2.92e-05
30	6	4	3.20e-05
40	6	4	4.43e-05
50	6	4	3.82e-05
60	6	4	1.72e-04
70	6	4	6.71e-05
80	6	4	6.99e-05
90	6	4	6.96e-05
100	6	4	1.45e-04
10	8	4	7.30e-06
12	8	4	8.30e-06
14	8	4	8.50e-06
16	8	4	1.89e-05
18	8	4	1.05e-05
20	8	4	2.91e-05
22	8	4	3.84e-05
24	8	4	4.02e-05
26	8	4	3.50e-05
28	8	4	4.60e-05
30	8	4	2.87e-05
40	8	4	4.23e-05
50	8	4	3.09e-05
60	8	4	5.64e-05
70	8	4	7.88e-05
80	8	4	6.88e-05
90	8	4	9.47e-05
100	8	4	9.24e-05
10	10	4	8.20e-06
12	10	4	7.90e-06
14	10	4	1.07e-05
16	10	4	2.32e-05
18	10	4	2.39e-05
20	10	4	2.04e-05
22	10	4	2.29e-05
24	10	4	2.19e-05
26	10	4	2.47e-05
28	10	4	2.62e-05
30	10	4	3.10e-05
40	10	4	3.25e-05
50	10	4	3.75e-05
60	10	4	4.54e-05
70	10	4	7.81e-05
80	10	4	1.21e-04
90	10	4	1.16e-04
100	10	4	1.27e-04
10	12	4	8.90e-06
12	12	4	2.17e-05
14	12	4	2.46e-05
16	12	4	2.60e-05
18	12	4	2.16e-05
20	12	4	4.20e-05
22	12	4	3.21e-05
24	12	4	5.74e-05
26	12	4	2.70e-05
28	12	4	4.40e-05
30	12	4	4.28e-05
40	12	4	4.08e-05
50	12	4	8.06e-05
60	12	4	5.99e-05
70	12	4	9.18e-05
80	12	4	2.92e-04
90	12	4	7.16e-05
100	12	4	3.05e-04
10	14	4	2.26e-05
12	14	4	1.10e-05
14	14	4	1.73e-05
16	14	4	2.68e-05
18	14	4	1.97e-05
20	14	4	2.83e-05
22	14	4	2.77e-05
24	14	4	5.82e-05
26	14	4	3.41e-05
28	14	4	4.19e-05
30	14	4	4.87e-05
40	14	4	3.88e-05
50	14	4	8.63e-05
60	14	4	1.52e-04
70	14	4	2.02e-04
80	14	4	1.71e-04
90	14	4	1.67e-04
100	14	4	3.15e-04
10	15	4	5.35e-05
12	15	4	2.59e-05
14	15	4	1.49e-05
16	15	4	2.77e-05
18	15	4	2.80e-05
20	15	4	2.99e-05
22	15	4	3.10e-05
24	15	4	3.48e-05
26	15	4	3.03e-05
28	15	4	2.86e-05
30	15	4	3.60e-05
40	15	4	4.30e-05
50	15	4	4.55e-05
60	15	4	4.96e-05
70	15	4	1.27e-04
80	15	4	1.46e-04
90	15	4	2.42e-04
100	15	4	3.88e-04
10	17	4	2.72e-05
12	17	4	1.06e-04
14	17	4	1.38e-05
16	17	4	4.19e-05
18	17	4	3.06e-05
20	17	4	3.20e-05
22	17	4	3.01e-05
24	17	4	3.45e-05
26	17	4	3.50e-05
28	17	4	3.47e-05
30	17	4	3.93e-05
40	17	4	4.19e-05
50	17	4	7.00e-05
60	17	4	9.15e-05
70	17	4	1.14e-04
80	17	4	2.48e-04
90	17	4	4.27e-04
100	17	4	5.65e-04
10	3	5	1.45e-03
12	3	5	6.20e-06
14	3	5	6.30e-06
16	3	5	3.80e-05
18	3	5	7.20e-06
20	3	5	2.32e-05
22	3	5	3.04e-05
24	3	5	4.74e-05
26	3	5	2.42e-05
28	3	5	3.93e-05
30	3	5	3.58e-05
40	3	5	2.85e-05
50	3	5	3.49e-05
60	3	5	5.15e-05
70	3	5	6.61e-05
80	3	5	5.37e-05
90	3	5	5.06e-05
100	3	5	6.36e-05
10	5	5	7.20e-06
12	5	5	9.60e-06
14	5	5	7.10e-06
16	5	5	8.70e-06
18	5	5	1.55e-05
20	5	5	2.50e-05
22	5	5	2.79e-05
24	5	5	2.89e-05
26	5	5	3.01e-05
28	5	5	2.90e-05
30	5	5	3.25e-05
40	5	5	3.63e-05
50	5	5	4.36e-05
60	5	5	5.19e-05
70	5	5	5.51e-05
80	5	5	5.49e-05
90	5	5	5.18e-05
100	5	5	9.26e-05
10	6	5	7.00e-06
12	6	5	6.90e-06
14	6	5	6.70e-06
16	6	5	1.12e-05
18	6	5	1.65e-05
20	6	5	3.66e-05
22	6	5	3.76e-05
24	6	5	3.29e-05
26	6	5	3.08e-05
28	6	5	2.96e-05
30	6	5	2.94e-05
40	6	5	3.24e-05
50	6	5	3.77e-05
60	6	5	6.50e-05
70	6	5	6.39e-05
80	6	5	6.34e-05
90	6	5	9.65e-05
100	6	5	1.10e-04
10	8	5	8.70e-06
12	8	5	8.30e-06
14	8	5	8.10e-06
16	8	5	2.01e-05
18	8	5	9.80e-06
20	8	5	4.99e-05
22	8	5	4.83e-05
24	8	5	3.21e-05
26	8	5	3.06e-05
28	8	5	4.36e-05
30	8	5	2.65e-05
40	8	5	3.38e-05
50	8	5	3.90e-05
60	8	5	7.06e-05
70	8	5	7.01e-05
80	8	5	8.00e-05
90	8	5	7.12e-05
100	8	5	9.26e-05
10	10	5	7.80e-06
12	10	5	7.70e-06
14	10	5	1.03e-05
16	10	5	2.22e-05
18	10	5	2.73e-05
20	10	5	2.13e-05
22	10	5	2.35e-05
24	10	5	2.19e-05
26	10	5	2.44e-05
28	10	5	2.49e-05
30	10	5	2.91e-05
40	10	5	3.54e-05
50	10	5	4.06e-05
60	10	5	5.54e-05
70	10	5	6.46e-05
80	10	5	1.15e-04
90	10	5	1.82e-04
100	10	5	1.11e-04
10	12	5	9.20e-06
12	12	5	8.50e-06
14	12	5	2.65e-05
16	12	5	2.12e-05
18	12	5	2.74e-05
20	12	5	3.00e-05
22	12	5	3.16e-05
24	12	5	4.82e-05
26	12	5	2.89e-05
28	12	5	3.28e-05
30	12	5	3.53e-05
40	12	5	4.48e-05
50	12	5	9.14e-05
60	12	5	5.49e-05
70	12	5	8.81e-05
80	12	5	2.12e-04
90	12	5	7.31e-05
100	12	5	3.27e-04
10	14	5	2.40e-04
12	14	5	1.08e-05
14	14	5	1.68e-05
16	14	5	2.62e-05
18	14	5	3.14e-05
20	14	5	2.91e-05
22	14	5	2.87e-05
24	14	5	3.44e-05
26	14	5	3.11e-05
28	14	5	3.31e-05
30	14	5	6.43e-05
40	14	5	3.92e-05
50	14	5	2.43e-04
60	14	5	1.28e-04
70	14	5	1.83e-04
80	14	5	2.03e-04
90	14	5	1.39e-04
100	14	5	3.03e-04
10	15	5	4.77e-05
12	15	5	2.76e-05
14	15	5	1.54e-05
16	15	5	2.60e-05
18	15	5	2.77e-05
20	15	5	2.86e-05
22	15	5	3.17e-05
24	15	5	2.99e-05
26	15	5	2.84e-05
28	15	5	3.81e-05
30	15	5	3.29e-05
40	15	5	4.05e-05
50	15	5	4.34e-05
60	15	5	4.97e-05
70	15	5	9.93e-05
80	15	5	1.24e-04
90	15	5	1.58e-04
100	15	5	3.63e-04
10	17	5	6.19e-05
12	17	5	8.01e-05
14	17	5	1.18e-05
16	17	5	2.76e-05
18	17	5	2.43e-05
20	17	5	2.92e-05
22	17	5	3.12e-05
24	17	5	3.15e-05
26	17	5	3.61e-05
28	17	5	3.39e-05
30	17	5	3.90e-05
40	17	5	4.10e-05
50	17	5	6.48e-05
60	17	5	9.62e-05
70	17	5	1.18e-04
80	17	5	3.03e-04
90	17	5	3.99e-04
100	17	5	5.18e-04
10	3	6	4.10e-05
12	3	6	6.10e-06
14	3	6	6.30e-06
16	3	6	7.40e-06
18	3	6	7.40e-06
20	3	6	2.34e-05
22	3	6	2.97e-05
24	3	6	3.60e-05
26	3	6	2.56e-05
28	3	6	2.93e-05
30	3	6	2.67e-05
40	3	6	3.10e-05
50	3	6	3.44e-05
60	3	6	3.86e-05
70	3	6	5.84e-05
80	3	6	5.73e-05
90	3	6	4.92e-05
100	3	6	6.40e-05
10	5	6	6.60e-06
12	5	6	9.60e-06
14	5	6	6.70e-06
16	5	6	1.50e-05
18	5	6	8.60e-06
20	5	6	2.44e-05
22	5	6	2.71e-05
24	5	6	2.82e-05
26	5	6	2.95e-05
28	5	6	2.81e-05
30	5	6	3.13e-05
40	5	6	3.88e-05
50	5	6	4.77e-05
60	5	6	4.50e-05
70	5	6	7.02e-05
80	5	6	5.53e-05
90	5	6	5.00e-05
100	5	6	8.91e-05
10	6	6	7.00e-06
12	6	6	6.60e-06
14	6	6	7.10e-06
16	6	6	1.10e-05
18	6	6	1.57e-05
20	6	6	2.83e-05
22	6	6	5.70e-05
24	6	6	2.61e-05
26	6	6	3.31e-05
28	6	6	2.83e-05
30	6	6	2.83e-05
40	6	6	3.28e-05
50	6	6	3.51e-05
60	6	6	6.29e-05
70	6	6	6.43e-05
80	6	6	6.78e-05
90	6	6	9.23e-05
100	6	6	1.09e-04
10	8	6	7.90e-06
12	8	6	7.20e-06
14	8	6	7.70e-06
16	8	6	1.87e-05
18	8	6	9.50e-06
20	8	6	3.83e-05
22	8	6	2.66e-05
24	8	6	2.63e-05
26	8	6	2.93e-05
28	8	6	2.92e-05
30	8	6	3.01e-05
40	8	6	3.29e-05
50	8	6	3.53e-05
60	8	6	4.60e-05
70	8	6	7.02e-05
80	8	6	4.97e-05
90	8	6	9.11e-05
100	8	6	1.23e-04
10	10	6	7.70e-06
12	10	6	7.80e-06
14	10	6	1.05e-05
16	10	6	2.28e-05
18	10	6	3.54e-05
20	10	6	2.17e-05
22	10	6	2.33e-05
24	10	6	2.85e-05
26	10	6	2.59e-05
28	10	6	2.43e-05
30	10	6	3.07e-05
40	10	6	3.80e-05
50	10	6	3.99e-05
60	10	6	5.98e-05
70	10	6	5.94e-05
80	10	6	1.13e-04
90	10	6	2.42e-04
100	10	6	2.47e-04
10	12	6	8.50e-06
12	12	6	8.50e-06
14	12	6	2.51e-05
16	12	6	2.02e-05
18	12	6	2.55e-05
20	12	6	2.93e-05
22	12	6	2.69e-05
24	12	6	3.32e-05
26	12	6	2.89e-05
28	12	6	3.46e-05
30	12	6	3.56e-05
40	12	6	3.96e-05
50	12	6	7.59e-05
60	12	6	5.55e-05
70	12	6	1.02e-04
80	12	6	1.42e-04
90	12	6	1.29e-04
100	12	6	2.83e-04
10	14	6	1.38e-04
12	14	6	1.12e-05
14	14	6	1.66e-05
16	14	6	2.57e-05
18	14	6	3.02e-05
20	14	6	3.84e-05
22	14	6	2.86e-05
24	14	6	3.11e-05
26	14	6	2.95e-05
28	14	6	3.77e-05
30	14	6	7.03e-05
40	14	6	3.87e-05
50	14	6	1.28e-04
60	14	6	1.29e-04
70	14	6	1.60e-04
80	14	6	2.32e-04
90	14	6	1.48e-04
100	14	6	3.46e-04
10	15	6	1.25e-05
12	15	6	3.98e-05
14	15	6	1.18e-05
16	15	6	2.50e-05
18	15	6	2.99e-05
20	15	6	2.80e-05
22	15	6	3.01e-05
24	15	6	2.89e-05
26	15	6	2.93e-05
28	15	6	3.45e-05
30	15	6	3.55e-05
40	15	6	4.31e-05
50	15	6	4.29e-05
60	15	6	6.54e-05
70	15	6	7.99e-05
80	15	6	1.10e-04
90	15	6	1.46e-04
100	15	6	2.72e-04
10	17	6	2.98e-05
12	17	6	1.24e-04
14	17	6	1.23e-05
16	17	6	5.77e-05
18	17	6	2.84e-05
20	17	6	3.59e-05
22	17	6	2.89e-05
24	17	6	3.01e-05
26	17	6	3.60e-05
28	17	6	3.45e-05
30	17	6	3.97e-05
40	17	6	4.37e-05
50	17	6	6.26e-05
60	17	6	7.79e-05
70	17	6	1.09e-04
80	17	6	2.97e-04
90	17	6	4.00e-04
100	17	6	5.41e-04
10	3	7	2.59e-05
12	3	7	6.20e-06
14	3	7	6.90e-06
16	3	7	3.63e-05
18	3	7	7.20e-06
20	3	7	2.31e-05
22	3	7	3.34e-05
24	3	7	2.93e-05
26	3	7	2.69e-05
28	3	7	3.20e-05
30	3	7	2.52e-05
40	3	7	3.01e-05
50	3	7	3.21e-05
60	3	7	3.58e-05
70	3	7	4.71e-05
80	3	7	5.44e-05
90	3	7	5.18e-05
100	3	7	6.65e-05
10	5	7	6.90e-06
12	5	7	9.90e-06
14	5	7	7.00e-06
16	5	7	1.24e-05
18	5	7	8.30e-06
20	5	7	2.39e-05
22	5	7	2.64e-05
24	5	7	2.66e-05
26	5	7	4.22e-05
28	5	7	2.57e-05
30	5	7	3.10e-05
40	5	7	3.21e-05
50	5	7	4.63e-05
60	5	7	7.19e-05
70	5	7	6.78e-05
80	5	7	5.26e-05
90	5	7	5.28e-05
100	5	7	8.57e-05
10	6	7	7.50e-06
12	6	7	6.80e-06
14	6	7	6.50e-06
16	6	7	3.49e-05
18	6	7	9.10e-06
20	6	7	2.52e-05
22	6	7	2.55e-04
24	6	7	2.54e-05
26	6	7	3.07e-05
28	6	7	2.78e-05
30	6	7	2.98e-05
40	6	7	3.37e-05
50	6	7	3.85e-05
60	6	7	5.02e-05
70	6	7	6.51e-05
80	6	7	6.87e-05
90	6	7	8.37e-05
100	6	7	8.22e-05
10	8	7	7.80e-06
12	8	7	7.40e-06
14	8	7	8.00e-06
16	8	7	3.95e-05
18	8	7	9.40e-06
20	8	7	2.94e-05
22	8	7	2.87e-05
24	8	7	2.40e-05
26	8	7	3.00e-05
28	8	7	5.40e-05
30	8	7	2.80e-05
40	8	7	3.25e-05
50	8	7	3.59e-05
60	8	7	2.82e-05
70	8	7	7.17e-05
80	8	7	3.51e-05
90	8	7	7.72e-05
100	8	7	1.02e-04
10	10	7	7.60e-06
12	10	7	7.60e-06
14	10	7	1.04e-05
16	10	7	2.37e-05
18	10	7	2.69e-05
20	10	7	2.06e-05
22	10	7	2.07e-05
24	10	7	2.40e-05
26	10	7	1.97e-05
28	10	7	2.56e-05
30	10	7	3.14e-05
40	10	7	3.57e-05
50	10	7	3.81e-05
60	10	7	9.61e-05
70	10	7	6.55e-05
80	10	7	1.09e-04
90	10	7	1.69e-04
100	10	7	2.36e-04
10	12	7	8.40e-06
12	12	7	2.16e-05
14	12	7	7.32e-05
16	12	7	2.00e-05
18	12	7	2.63e-05
20	12	7	2.95e-05
22	12	7	2.56e-05
24	12	7	2.88e-05
26	12	7	3.16e-05
28	12	7	3.12e-05
30	12	7	3.01e-05
40	12	7	5.49e-05
50	12	7	6.66e-05
60	12	7	4.52e-05
70	12	7	8.89e-05
80	12	7	1.37e-04
90	12	7	4.09e-04
100	12	7	3.05e-04
10	14	7	2.44e-04
12	14	7	1.50e-05
14	14	7	1.73e-05
16	14	7	3.13e-05
18	14	7	2.33e-05
20	14	7	3.99e-05
22	14	7	3.61e-05
24	14	7	3.52e-05
26	14	7	2.88e-05
28	14	7	3.67e-05
30	14	7	4.02e-05
40	14	7	3.74e-05
50	14	7	1.20e-04
60	14	7	9.94e-05
70	14	7	2.88e-04
80	14	7	3.65e-04
90	14	7	1.63e-04
100	14	7	4.07e-04
10	15	7	4.55e-05
12	15	7	1.22e-05
14	15	7	1.08e-05
16	15	7	2.73e-05
18	15	7	2.94e-05
20	15	7	2.82e-05
22	15	7	4.06e-05
24	15	7	2.96e-05
26	15	7	2.84e-05
28	15	7	3.53e-05
30	15	7	3.31e-05
40	15	7	3.91e-05
50	15	7	5.04e-05
60	15	7	6.68e-05
70	15	7	7.10e-05
80	15	7	9.87e-05
90	15	7	1.74e-04
100	15	7	2.52e-04
10	17	7	2.84e-05
12	17	7	5.79e-05
14	17	7	1.27e-05
16	17	7	2.72e-05
18	17	7	2.91e-05
20	17	7	3.76e-05
22	17	7	3.88e-05
24	17	7	3.20e-05
26	17	7	2.79e-05
28	17	7	3.43e-05
30	17	7	3.60e-05
40	17	7	4.19e-05
50	17	7	5.42e-05
60	17	7	7.68e-05
70	17	7	1.05e-04
80	17	7	3.17e-04
90	17	7	3.73e-04
100	17	7	5.20e-04
10	3	8	1.04e-04
12	3	8	6.20e-06
14	3	8	5.80e-06
16	3	8	1.33e-05
18	3	8	7.10e-06
20	3	8	2.33e-05
22	3	8	4.62e-05
24	3	8	2.92e-05
26	3	8	2.52e-05
28	3	8	2.91e-05
30	3	8	2.46e-05
40	3	8	3.81e-05
50	3	8	3.08e-05
60	3	8	3.17e-05
70	3	8	4.20e-05
80	3	8	5.38e-05
90	3	8	4.82e-05
100	3	8	7.48e-05
10	5	8	6.90e-06
12	5	8	9.50e-06
14	5	8	6.80e-06
16	5	8	8.30e-06
18	5	8	1.58e-05
20	5	8	2.35e-05
22	5	8	2.77e-05
24	5	8	2.53e-05
26	5	8	2.36e-05
28	5	8	2.67e-05
30	5	8	2.69e-05
40	5	8	2.85e-05
50	5	8	3.87e-05
60	5	8	1.45e-04
70	5	8	5.82e-05
80	5	8	5.43e-05
90	5	8	5.09e-05
100	5	8	8.30e-05
10	6	8	8.40e-06
12	6	8	6.50e-06
14	6	8	7.00e-06
16	6	8	1.17e-05
18	6	8	1.51e-05
20	6	8	2.66e-05
22	6	8	7.77e-05
24	6	8	2.67e-05
26	6	8	3.05e-05
28	6	8	3.05e-05
30	6	8	3.13e-05
40	6	8	3.20e-05
50	6	8	3.60e-05
60	6	8	6.47e-05
70	6	8	6.44e-05
80	6	8	1.46e-04
90	6	8	6.66e-05
100	6	8	9.26e-05
10	8	8	7.50e-06
12	8	8	7.50e-06
14	8	8	7.70e-06
16	8	8	4.01e-05
18	8	8	9.60e-06
20	8	8	2.54e-05
22	8	8	2.59e-05
24	8	8	2.29e-05
26	8	8	3.13e-05
28	8	8	7.14e-05
30	8	8	2.66e-05
40	8	8	3.29e-05
50	8	8	3.85e-05
60	8	8	3.67e-05
70	8	8	6.25e-05
80	8	8	3.44e-05
90	8	8	9.06e-05
100	8	8	7.25e-05
10	10	8	7.60e-06
12	10	8	8.50e-06
14	10	8	1.21e-05
16	10	8	2.45e-05
18	10	8	2.87e-05
20	10	8	2.14e-05
22	10	8	2.21e-05
24	10	8	2.56e-05
26	10	8	2.40e-05
28	10	8	2.42e-05
30	10	8	4.25e-05
40	10	8	4.00e-05
50	10	8	4.13e-05
60	10	8	7.08e-05
70	10	8	9.31e-05
80	10	8	1.13e-04
90	10	8	2.21e-04
100	10	8	1.47e-04
10	12	8	8.70e-06
12	12	8	8.40e-06
14	12	8	2.88e-05
16	12	8	2.03e-05
18	12	8	2.27e-05
20	12	8	2.80e-05
22	12	8	2.69e-05
24	12	8	2.87e-05
26	12	8	3.14e-05
28	12	8	3.10e-05
30	12	8	2.78e-05
40	12	8	8.49e-05
50	12	8	7.75e-05
60	12	8	5.14e-05
70	12	8	9.86e-05
80	12	8	1.84e-04
90	12	8	2.88e-04
100	12	8	2.77e-04
10	14	8	7.77e-05
12	14	8	1.50e-05
14	14	8	1.62e-05
16	14	8	3.59e-05
18	14	8	5.20e-05
20	14	8	3.58e-05
22	14	8	3.53e-05
24	14	8	3.35e-05
26	14	8	3.08e-05
28	14	8	3.59e-05
30	14	8	3.79e-05
40	14	8	3.82e-05
50	14	8	1.05e-04
60	14	8	9.03e-05
70	14	8	2.53e-04
80	14	8	2.77e-04
90	14	8	1.50e-04
100	14	8	3.88e-04
10	15	8	3.54e-05
12	15	8	3.09e-05
14	15	8	1.07e-05
16	15	8	2.19e-05
18	15	8	2.66e-05
20	15	8	2.70e-05
22	15	8	3.45e-05
24	15	8	2.71e-05
26	15	8	2.97e-05
28	15	8	3.48e-05
30	15	8	3.38e-05
40	15	8	3.55e-05
50	15	8	4.27e-05
60	15	8	6.30e-05
70	15	8	6.59e-05
80	15	8	1.13e-04
90	15	8	1.60e-04
100	15	8	2.32e-04
10	17	8	1.63e-05
12	17	8	1.24e-04
14	17	8	6.94e-05
16	17	8	2.41e-05
18	17	8	2.86e-05
20	17	8	3.40e-05
22	17	8	2.87e-05
24	17	8	3.13e-05
26	17	8	3.35e-05
28	17	8	3.19e-05
30	17	8	3.80e-05
40	17	8	4.65e-05
50	17	8	5.27e-05
60	17	8	7.46e-05
70	17	8	1.06e-04
80	17	8	2.95e-04
90	17	8	3.16e-04
100	17	8	5.01e-04
10	3	9	1.67e-04
12	3	9	6.10e-06
14	3	9	6.00e-06
16	3	9	3.14e-05
18	3	9	7.00e-06
20	3	9	3.15e-05
22	3	9	3.68e-05
24	3	9	2.74e-05
26	3	9	2.50e-05
28	3	9	2.82e-05
30	3	9	2.56e-05
40	3	9	2.83e-05
50	3	9	3.25e-05
60	3	9	3.49e-05
70	3	9	4.18e-05
80	3	9	5.31e-05
90	3	9	5.89e-05
100	3	9	8.21e-05
10	5	9	6.50e-06
12	5	9	9.00e-06
14	5	9	6.40e-06
16	5	9	1.53e-05
18	5	9	9.20e-06
20	5	9	2.60e-05
22	5	9	3.73e-05
24	5	9	2.60e-05
26	5	9	2.35e-05
28	5	9	2.61e-05
30	5	9	2.61e-05
40	5	9	3.65e-05
50	5	9	4.49e-05
60	5	9	4.43e-05
70	5	9	4.29e-05
80	5	9	5.50e-05
90	5	9	5.06e-05
100	5	9	9.27e-05
10	6	9	6.80e-06
12	6	9	6.50e-06
14	6	9	6.60e-06
16	6	9	1.62e-05
18	6	9	8.40e-06
20	6	9	2.66e-05
22	6	9	3.57e-05
24	6	9	2.68e-05
26	6	9	3.11e-05
28	6	9	3.19e-05
30	6	9	2.55e-05
40	6	9	3.06e-05
50	6	9	3.65e-05
60	6	9	6.15e-05
70	6	9	6.54e-05
80	6	9	6.53e-05
90	6	9	6.70e-05
100	6	9	8.33e-05
10	8	9	8.00e-06
12	8	9	1.99e-05
14	8	9	7.70e-06
16	8	9	3.77e-05
18	8	9	1.24e-05
20	8	9	2.66e-05
22	8	9	2.54e-05
24	8	9	2.52e-05
26	8	9	3.05e-05
28	8	9	4.93e-05
30	8	9	3.32e-05
40	8	9	3.29e-05
50	8	9	3.67e-05
60	8	9	3.38e-05
70	8	9	6.55e-05
80	8	9	1.22e-04
90	8	9	6.78e-05
100	8	9	7.85e-05
10	10	9	7.70e-06
12	10	9	7.80e-06
14	10	9	1.09e-05
16	10	9	2.80e-05
18	10	9	2.68e-05
20	10	9	2.15e-05
22	10	9	2.23e-05
24	10	9	2.58e-05
26	10	9	2.47e-05
28	10	9	3.44e-05
30	10	9	3.62e-05
40	10	9	3.95e-05
50	10	9	5.03e-05
60	10	9	5.08e-05
70	10	9	9.81e-05
80	10	9	1.19e-04
90	10	9	1.90e-04
100	10	9	1.09e-04
10	12	9	9.00e-06
12	12	9	8.20e-06
14	12	9	2.77e-05
16	12	9	1.97e-05
18	12	9	2.20e-05
20	12	9	2.78e-05
22	12	9	2.77e-05
24	12	9	2.84e-05
26	12	9	2.77e-05
28	12	9	3.46e-05
30	12	9	3.05e-05
40	12	9	5.01e-05
50	12	9	6.85e-05
60	12	9	6.81e-05
70	12	9	1.09e-04
80	12	9	1.59e-04
90	12	9	2.58e-04
100	12	9	2.53e-04
10	14	9	8.24e-05
12	14	9	1.30e-05
14	14	9	1.59e-05
16	14	9	3.07e-05
18	14	9	3.93e-05
20	14	9	3.27e-05
22	14	9	2.92e-05
24	14	9	3.11e-05
26	14	9	2.86e-05
28	14	9	3.26e-05
30	14	9	3.76e-05
40	14	9	3.76e-05
50	14	9	1.08e-04
60	14	9	6.45e-05
70	14	9	1.37e-04
80	14	9	2.57e-04
90	14	9	1.34e-04
100	14	9	3.46e-04
10	15	9	4.86e-05
12	15	9	5.15e-05
14	15	9	1.12e-05
16	15	9	3.05e-05
18	15	9	2.63e-05
20	15	9	3.48e-05
22	15	9	3.08e-05
24	15	9	2.72e-05
26	15	9	2.85e-05
28	15	9	3.57e-05
30	15	9	3.05e-05
40	15	9	3.69e-05
50	15	9	4.26e-05
60	15	9	5.72e-05
70	15	9	6.65e-05
80	15	9	1.04e-04
90	15	9	2.19e-04
100	15	9	2.26e-04
10	17	9	7.21e-05
12	17	9	6.32e-05
14	17	9	5.59e-05
16	17	9	2.40e-05
18	17	9	2.78e-05
20	17	9	3.36e-05
22	17	9	3.19e-05
24	17	9	3.19e-05
26	17	9	3.25e-05
28	17	9	3.26e-05
30	17	9	3.87e-05
40	17	9	5.37e-05
50	17	9	5.84e-05
60	17	9	9.80e-05
70	17	9	1.02e-04
80	17	9	3.20e-04
90	17	9	3.88e-04
100	17	9	6.01e-04
10	3	10	1.07e-05
12	3	10	5.90e-06
14	3	10	5.90e-06
16	3	10	3.08e-05
18	3	10	6.70e-06
20	3	10	8.02e-05
22	3	10	2.61e-05
24	3	10	2.87e-05
26	3	10	2.57e-05
28	3	10	3.01e-05
30	3	10	2.44e-05
40	3	10	3.06e-05
50	3	10	3.00e-05
60	3	10	3.52e-05
70	3	10	4.04e-05
80	3	10	5.12e-05
90	3	10	6.18e-05
100	3	10	7.18e-05
10	5	10	6.80e-06
12	5	10	9.20e-06
14	5	10	6.40e-06
16	5	10	1.55e-05
18	5	10	1.56e-05
20	5	10	2.45e-05
22	5	10	2.45e-05
24	5	10	2.97e-05
26	5	10	2.27e-05
28	5	10	2.63e-05
30	5	10	2.93e-05
40	5	10	3.39e-05
50	5	10	4.55e-05
60	5	10	5.72e-05
70	5	10	4.13e-05
80	5	10	5.46e-05
90	5	10	6.02e-05
100	5	10	1.56e-04
10	6	10	7.00e-06
12	6	10	7.40e-06
14	6	10	6.90e-06
16	6	10	1.49e-05
18	6	10	7.70e-06
20	6	10	2.57e-05
22	6	10	3.46e-05
24	6	10	2.84e-05
26	6	10	2.94e-05
28	6	10	2.97e-05
30	6	10	2.84e-05
40	6	10	2.97e-05
50	6	10	3.70e-05
60	6	10	5.83e-05
70	6	10	6.42e-05
80	6	10	6.39e-05
90	6	10	7.24e-05
100	6	10	7.76e-05
10	8	10	7.70e-06
12	8	10	6.90e-06
14	8	10	7.70e-06
16	8	10	3.57e-05
18	8	10	9.50e-06
20	8	10	2.53e-05
22	8	10	2.50e-05
24	8	10	4.53e-05
26	8	10	2.87e-05
28	8	10	2.83e-05
30	8	10	2.85e-05
40	8	10	2.93e-05
50	8	10	3.16e-05
60	8	10	3.56e-05
70	8	10	6.29e-05
80	8	10	8.32e-05
90	8	10	6.55e-05
100	8	10	7.14e-05
10	10	10	7.60e-06
12	10	10	8.40e-06
14	10	10	1.03e-05
16	10	10	2.97e-05
18	10	10	2.00e-05
20	10	10	2.12e-05
22	10	10	2.20e-05
24	10	10	2.54e-05
26	10	10	2.44e-05
28	10	10	2.79e-05
30	10	10	3.01e-05
40	10	10	3.86e-05
50	10	10	6.01e-05
60	10	10	4.92e-05
70	10	10	9.09e-05
80	10	10	2.26e-04
90	10	10	1.94e-04
100	10	10	8.97e-05
10	12	10	9.10e-06
12	12	10	8.70e-06
14	12	10	2.43e-05
16	12	10	2.09e-05
18	12	10	2.42e-05
20	12	10	2.68e-05
22	12	10	2.75e-05
24	12	10	2.99e-05
26	12	10	3.05e-05
28	12	10	3.61e-05
30	12	10	2.92e-05
40	12	10	4.16e-05
50	12	10	1.16e-04
60	12	10	6.12e-05
70	12	10	1.02e-04
80	12	10	1.38e-04
90	12	10	1.79e-04
100	12	10	2.34e-04
10	14	10	7.60e-05
12	14	10	1.48e-05
14	14	10	1.59e-05
16	14	10	3.05e-05
18	14	10	3.60e-05
20	14	10	3.24e-05
22	14	10	3.19e-05
24	14	10	3.35e-05
26	14	10	2.83e-05
28	14	10	3.37e-05
30	14	10	3.42e-05
40	14	10	4.00e-05
50	14	10	8.29e-05
60	14	10	5.56e-05
70	14	10	1.31e-04
80	14	10	1.82e-04
90	14	10	1.34e-04
100	14	10	3.57e-04
10	15	10	7.11e-05
12	15	10	3.06e-05
14	15	10	1.11e-05
16	15	10	2.75e-05
18	15	10	2.79e-05
20	15	10	2.95e-05
22	15	10	3.39e-05
24	15	10	2.82e-05
26	15	10	2.94e-05
28	15	10	3.41e-05
30	15	10	2.88e-05
40	15	10	3.76e-05
50	15	10	4.94e-05
60	15	10	6.15e-05
70	15	10	6.73e-05
80	15	10	9.32e-05
90	15	10	1.89e-04
100	15	10	2.09e-04
10	17	10	1.41e-05
12	17	10	1.48e-04
14	17	10	5.17e-05
16	17	10	2.16e-05
18	17	10	2.75e-05
20	17	10	3.21e-05
22	17	10	3.02e-05
24	17	10	3.18e-05
26	17	10	3.05e-05
28	17	10	3.44e-05
30	17	10	3.92e-05
40	17	10	4.90e-05
50	17	10	5.45e-05
60	17	10	8.05e-05
70	17	10	1.08e-04
80	17	10	3.12e-04
90	17	10	4.57e-04
100	17	10	5.64e-04
10	3	11	7.60e-06
12	3	11	6.10e-06
14	3	11	6.20e-06
16	3	11	7.60e-06
18	3	11	6.70e-06
20	3	11	3.65e-05
22	3	11	4.00e-05
24	3	11	3.87e-05
26	3	11	2.56e-05
28	3	11	3.09e-05
30	3	11	2.43e-05
40	3	11	2.92e-05
50	3	11	3.28e-05
60	3	11	3.58e-05
70	3	11	6.98e-05
80	3	11	8.97e-05
90	3	11	5.06e-05
100	3	11	1.03e-04
10	5	11	6.80e-06
12	5	11	9.50e-06
14	5	11	6.60e-06
16	5	11	1.51e-05
18	5	11	8.90e-06
20	5	11	2.33e-05
22	5	11	2.46e-05
24	5	11	3.12e-05
26	5	11	3.07e-05
28	5	11	3.04e-05
30	5	11	2.82e-05
40	5	11	3.71e-05
50	5	11	4.74e-05
60	5	11	3.99e-05
70	5	11	4.07e-05
80	5	11	5.95e-05
90	5	11	5.40e-05
100	5	11	9.17e-05
10	6	11	7.80e-06
12	6	11	7.00e-06
14	6	11	6.70e-06
16	6	11	8.60e-06
18	6	11	7.80e-06
20	6	11	2.55e-05
22	6	11	3.44e-05
24	6	11	2.77e-05
26	6	11	1.92e-05
28	6	11	2.79e-05
30	6	11	2.75e-05
40	6	11	3.30e-05
50	6	11	3.81e-05
60	6	11	5.31e-05
70	6	11	6.44e-05
80	6	11	6.11e-05
90	6	11	5.54e-05
100	6	11	8.42e-05
10	8	11	8.30e-06
12	8	11	7.00e-06
14	8	11	7.70e-06
16	8	11	3.24e-05
18	8	11	9.10e-06
20	8	11	2.61e-05
22	8	11	2.65e-05
24	8	11	2.45e-05
26	8	11	2.94e-05
28	8	11	3.53e-05
30	8	11	2.70e-05
40	8	11	3.12e-05
50	8	11	5.20e-05
60	8	11	3.85e-05
70	8	11	7.77e-05
80	8	11	7.05e-05
90	8	11	5.57e-05
100	8	11	6.94e-05
10	10	11	7.80e-06
12	10	11	7.80e-06
14	10	11	1.00e-05
16	10	11	2.64e-05
18	10	11	1.67e-05
20	10	11	2.08e-05
22	10	11	2.22e-05
24	10	11	2.32e-05
26	10	11	2.42e-05
28	10	11	2.97e-05
30	10	11	3.10e-05
40	10	11	4.06e-05
50	10	11	5.80e-05
60	10	11	6.39e-05
70	10	11	8.63e-05
80	10	11	1.74e-04
90	10	11	1.32e-04
100	10	11	9.24e-05
10	12	11	8.70e-06
12	12	11	8.60e-06
14	12	11	2.18e-05
16	12	11	2.06e-05
18	12	11	2.28e-05
20	12	11	2.90e-05
22	12	11	2.72e-05
24	12	11	2.67e-05
26	12	11	2.95e-05
28	12	11	3.17e-05
30	12	11	3.03e-05
40	12	11	4.32e-05
50	12	11	1.21e-04
60	12	11	6.24e-05
70	12	11	7.95e-05
80	12	11	1.60e-04
90	12	11	1.23e-04
100	12	11	2.77e-04
10	14	11	7.09e-05
12	14	11	1.40e-05
14	14	11	1.72e-05
16	14	11	2.87e-05
18	14	11	2.56e-05
20	14	11	3.29e-05
22	14	11	3.15e-05
24	14	11	3.16e-05
26	14	11	3.00e-05
28	14	11	5.08e-05
30	14	11	5.42e-05
40	14	11	4.17e-05
50	14	11	9.10e-05
60	14	11	6.53e-05
70	14	11	1.35e-04
80	14	11	1.02e-04
90	14	11	1.23e-04
100	14	11	3.81e-04
10	15	11	4.23e-05
12	15	11	4.82e-05
14	15	11	1.11e-05
16	15	11	2.63e-05
18	15	11	2.61e-05
20	15	11	2.58e-05
22	15	11	3.09e-05
24	15	11	2.65e-05
26	15	11	2.76e-05
28	15	11	3.60e-05
30	15	11	3.04e-05
40	15	11	3.67e-05
50	15	11	4.11e-05
60	15	11	6.05e-05
70	15	11	6.67e-05
80	15	11	8.58e-05
90	15	11	1.77e-04
100	15	11	3.04e-04
10	17	11	1.13e-05
12	17	11	1.09e-04
14	17	11	3.52e-05
16	17	11	2.38e-05
18	17	11	3.25e-05
20	17	11	3.34e-05
22	17	11	2.91e-05
24	17	11	3.03e-05
26	17	11	3.35e-05
28	17	11	3.41e-05
30	17	11	4.35e-05
40	17	11	4.36e-05
50	17	11	5.08e-05
60	17	11	6.55e-05
70	17	11	8.58e-05
80	17	11	2.67e-04
90	17	11	3.94e-04
100	17	11	5.26e-04
10	3	12	3.58e-05
12	3	12	6.00e-06
14	3	12	2.07e-05
16	3	12	6.40e-06
18	3	12	6.70e-06
20	3	12	3.63e-05
22	3	12	2.89e-05
24	3	12	3.71e-05
26	3	12	2.36e-05
28	3	12	2.69e-05
30	3	12	2.55e-05
40	3	12	2.85e-05
50	3	12	3.10e-05
60	3	12	3.58e-05
70	3	12	4.58e-05
80	3	12	5.44e-05
90	3	12	4.66e-05
100	3	12	6.67e-05
10	5	12	6.60e-06
12	5	12	9.50e-06
14	5	12	7.00e-06
16	5	12	3.43e-05
18	5	12	1.60e-05
20	5	12	2.47e-05
22	5	12	2.21e-05
24	5	12	2.90e-05
26	5	12	2.83e-05
28	5	12	3.98e-05
30	5	12	3.55e-05
40	5	12	3.24e-05
50	5	12	4.46e-05
60	5	12	4.55e-05
70	5	12	4.27e-05
80	5	12	6.17e-05
90	5	12	5.53e-05
100	5	12	1.10e-04
10	6	12	6.70e-06
12	6	12	6.60e-06
14	6	12	6.70e-06
16	6	12	8.60e-06
18	6	12	8.10e-06
20	6	12	3.88e-05
22	6	12	2.96e-05
24	6	12	2.70e-05
26	6	12	2.52e-05
28	6	12	2.93e-05
30	6	12	2.94e-05
40	6	12	3.05e-05
50	6	12	3.49e-05
60	6	12	5.16e-05
70	6	12	6.68e-05
80	6	12	1.05e-04
90	6	12	5.72e-05
100	6	12	9.39e-05
10	8	12	7.70e-06
12	8	12	7.10e-06
14	8	12	2.27e-05
16	8	12	8.20e-06
18	8	12	9.10e-06
20	8	12	2.56e-05
22	8	12	2.65e-05
24	8	12	2.22e-05
26	8	12	3.07e-05
28	8	12	2.96e-05
30	8	12	2.54e-05
40	8	12	3.13e-05
50	8	12	3.54e-05
60	8	12	3.58e-05
70	8	12	8.04e-05
80	8	12	4.80e-05
90	8	12	6.37e-05
100	8	12	6.05e-05
10	10	12	7.70e-06
12	10	12	7.60e-06
14	10	12	1.00e-05
16	10	12	2.06e-05
18	10	12	1.68e-05
20	10	12	2.15e-05
22	10	12	2.05e-05
24	10	12	2.18e-05
26	10	12	2.49e-05
28	10	12	2.79e-05
30	10	12	3.08e-05
40	10	12	3.97e-05
50	10	12	6.46e-05
60	10	12	5.82e-05
70	10	12	9.02e-05
80	10	12	1.16e-04
90	10	12	8.77e-05
100	10	12	1.11e-04
10	12	12	8.60e-06
12	12	12	8.20e-06
14	12	12	3.71e-05
16	12	12	2.01e-05
18	12	12	2.21e-05
20	12	12	2.59e-05
22	12	12	2.67e-05
24	12	12	3.96e-05
26	12	12	2.74e-05
28	12	12	3.78e-05
30	12	12	3.00e-05
40	12	12	4.06e-05
50	12	12	9.01e-05
60	12	12	5.80e-05
70	12	12	6.48e-05
80	12	12	1.82e-04
90	12	12	1.17e-04
100	12	12	2.77e-04
10	14	12	7.16e-05
12	14	12	1.28e-05
14	14	12	1.66e-05
16	14	12	2.29e-05
18	14	12	2.77e-05
20	14	12	3.36e-05
22	14	12	3.13e-05
24	14	12	3.17e-05
26	14	12	3.48e-05
28	14	12	4.84e-05
30	14	12	3.42e-05
40	14	12	3.96e-05
50	14	12	6.41e-05
60	14	12	5.68e-05
70	14	12	1.50e-04
80	14	12	1.15e-04
90	14	12	1.17e-04
100	14	12	3.71e-04
10	15	12	2.53e-05
12	15	12	2.30e-05
14	15	12	1.13e-05
16	15	12	2.58e-05
18	15	12	2.62e-05
20	15	12	2.81e-05
22	15	12	2.97e-05
24	15	12	2.73e-05
26	15	12	2.99e-05
28	15	12	3.54e-05
30	15	12	3.00e-05
40	15	12	4.25e-05
50	15	12	6.84e-05
60	15	12	6.31e-05
70	15	12	7.34e-05
80	15	12	8.65e-05
90	15	12	1.72e-04
100	15	12	3.10e-04
10	17	12	1.09e-05
12	17	12	1.69e-04
14	17	12	1.27e-05
16	17	12	2.27e-05
18	17	12	2.36e-05
20	17	12	3.17e-05
22	17	12	2.99e-05
24	17	12	3.25e-05
26	17	12	3.19e-05
28	17	12	3.32e-05
30	17	12	3.90e-05
40	17	12	4.05e-05
50	17	12	5.38e-05
60	17	12	5.88e-05
70	17	12	1.09e-04
80	17	12	1.93e-04
90	17	12	3.93e-04
100	17	12	4.88e-04
10	3	13	7.30e-06
12	3	13	5.70e-06
14	3	13	6.20e-06
16	3	13	6.70e-06
18	3	13	7.10e-06
20	3	13	2.68e-05
22	3	13	2.60e-05
24	3	13	2.61e-05
26	3	13	2.61e-05
28	3	13	2.80e-05
30	3	13	3.04e-05
40	3	13	2.95e-05
50	3	13	3.17e-05
60	3	13	3.50e-05
70	3	13	5.78e-05
80	3	13	4.82e-05
90	3	13	4.72e-05
100	3	13	8.78e-05
10	5	13	6.60e-06
12	5	13	8.90e-06
14	5	13	6.60e-06
16	5	13	7.90e-06
18	5	13	8.70e-06
20	5	13	2.55e-05
22	5	13	2.33e-05
24	5	13	2.78e-05
26	5	13	2.92e-05
28	5	13	3.44e-05
30	5	13	3.10e-05
40	5	13	3.71e-05
50	5	13	3.77e-05
60	5	13	5.96e-05
70	5	13	4.06e-05
80	5	13	4.45e-05
90	5	13	5.63e-05
100	5	13	9.82e-05
10	6	13	6.70e-06
12	6	13	6.30e-06
14	6	13	6.60e-06
16	6	13	8.30e-06
18	6	13	7.80e-06
20	6	13	3.91e-05
22	6	13	3.01e-05
24	6	13	2.89e-05
26	6	13	4.48e-05
28	6	13	2.96e-05
30	6	13	2.79e-05
40	6	13	3.10e-05
50	6	13	3.45e-05
60	6	13	5.90e-05
70	6	13	6.54e-05
80	6	13	5.64e-05
90	6	13	8.28e-05
100	6	13	8.27e-05
10	8	13	7.90e-06
[truncated: 998,000+ more rows]
