# Supplementary material for: Fast mode decomposition in few-mode fibers
Source: Nat Commun. 2020 Nov 2;11:5507. doi: 10.1038/s41467-020-19323-6 (PMC7606473; doi:10.1038/s41467-020-19323-6)
Supplement: Supplementary file 3 — Source Data [file 41467_2020_19323_MOESM3_ESM.zip › figure 4 source file.txt]

A -> 1	SNR	N	sample	error
phi-> 2
NET-> 3
I -> 4
1	80	3	1	1.12e-09
2	80	3	1	1.96e-09
3	80	3	1	1.63e-09
4	80	3	1	9.73e-09
1	75	3	1	2.28e-09
2	75	3	1	1.24e-09
3	75	3	1	1.69e-09
4	75	3	1	2.45e-08
1	70	3	1	2.42e-08
2	70	3	1	1.87e-07
3	70	3	1	1.23e-07
4	70	3	1	1.44e-07
1	65	3	1	4.46e-08
2	65	3	1	1.65e-08
3	65	3	1	3.07e-08
4	65	3	1	8.07e-07
1	60	3	1	3.47e-08
2	60	3	1	4.97e-08
3	60	3	1	4.23e-08
4	60	3	1	7.16e-07
1	55	3	1	5.21e-07
2	55	3	1	1.33e-05
3	55	3	1	8.13e-06
4	55	3	1	1.90e-06
1	50	3	1	1.14e-06
2	50	3	1	8.34e-06
3	50	3	1	6.72e-06
4	50	3	1	6.81e-06
1	45	3	1	6.80e-06
2	45	3	1	1.63e-04
3	45	3	1	1.29e-04
4	45	3	1	8.87e-05
1	40	3	1	5.35e-06
2	40	3	1	7.16e-06
3	40	3	1	6.25e-06
4	40	3	1	7.67e-05
1	35	3	1	2.02e-05
2	35	3	1	4.20e-05
3	35	3	1	3.47e-05
4	35	3	1	2.23e-04
1	30	3	1	5.87e-04
2	30	3	1	1.56e-02
3	30	3	1	1.00e-02
4	30	3	1	1.03e-02
1	25	3	1	2.82e-04
2	25	3	1	6.74e-04
3	25	3	1	6.24e-04
4	25	3	1	1.98e-03
1	20	3	1	6.16e-04
2	20	3	1	6.89e-03
3	20	3	1	5.41e-03
4	20	3	1	1.04e-02
1	15	3	1	4.62e-02
2	15	3	1	2.20e-01
3	15	3	1	1.48e-01
4	15	3	1	2.41e-02
1	10	3	1	9.31e-03
2	10	3	1	6.79e-02
3	10	3	1	5.05e-02
4	10	3	1	5.27e-02
1	80	5	1	1.79e-08
2	80	5	1	6.55e-06
3	80	5	1	4.02e-06
4	80	5	1	3.59e-06
1	75	5	1	1.56e-07
2	75	5	1	4.04e-07
3	75	5	1	3.14e-07
4	75	5	1	3.29e-07
1	70	5	1	5.69e-07
2	70	5	1	3.04e-06
3	70	5	1	2.42e-06
4	70	5	1	6.92e-07
1	65	5	1	4.27e-07
2	65	5	1	2.44e-05
3	65	5	1	1.85e-05
4	65	5	1	5.96e-06
1	60	5	1	2.53e-06
2	60	5	1	1.78e-05
3	60	5	1	1.37e-05
4	60	5	1	8.48e-06
1	55	5	1	1.16e-05
2	55	5	1	1.25e-04
3	55	5	1	6.76e-05
4	55	5	1	1.25e-05
1	50	5	1	3.31e-05
2	50	5	1	5.65e-05
3	50	5	1	4.61e-05
4	50	5	1	1.98e-04
1	45	5	1	5.43e-05
2	45	5	1	1.63e-03
3	45	5	1	1.14e-03
4	45	5	1	6.34e-03
1	40	5	1	5.91e-05
2	40	5	1	5.16e-04
3	40	5	1	3.25e-04
4	40	5	1	3.37e-04
1	35	5	1	1.20e-03
2	35	5	1	5.37e-03
3	35	5	1	4.08e-03
4	35	5	1	3.52e-03
1	30	5	1	3.31e-03
2	30	5	1	2.41e-02
3	30	5	1	1.36e-02
4	30	5	1	3.48e-02
1	25	5	1	2.01e-02
2	25	5	1	4.73e-02
3	25	5	1	4.01e-02
4	25	5	1	9.26e-02
1	20	5	1	7.82e-02
2	20	5	1	1.34e-01
3	20	5	1	1.20e-01
4	20	5	1	2.12e-01
1	15	5	1	1.27e-01
2	15	5	1	2.89e-01
3	15	5	1	2.24e-01
4	15	5	1	1.53e-01
1	10	5	1	1.28e-01
2	10	5	1	3.13e-01
3	10	5	1	3.04e-01
4	10	5	1	3.57e-01
1	80	6	1	6.12e-07
2	80	6	1	1.74e-06
3	80	6	1	1.58e-06
4	80	6	1	3.53e-06
1	75	6	1	1.23e-06
2	75	6	1	1.79e-06
3	75	6	1	1.50e-06
4	75	6	1	8.62e-07
1	70	6	1	1.51e-06
2	70	6	1	7.61e-06
3	70	6	1	4.32e-06
4	70	6	1	4.11e-06
1	65	6	1	3.52e-06
2	65	6	1	5.92e-05
3	65	6	1	4.11e-05
4	65	6	1	1.63e-05
1	60	6	1	5.03e-05
2	60	6	1	8.61e-05
3	60	6	1	6.85e-05
4	60	6	1	4.04e-03
1	55	6	1	9.61e-05
2	55	6	1	2.56e-04
3	55	6	1	1.91e-04
4	55	6	1	1.68e-04
1	50	6	1	4.89e-04
2	50	6	1	3.48e-03
3	50	6	1	2.84e-03
4	50	6	1	2.66e-03
1	45	6	1	1.21e-03
2	45	6	1	3.12e-03
3	45	6	1	2.32e-03
4	45	6	1	1.45e-03
1	40	6	1	3.40e-03
2	40	6	1	2.55e-02
3	40	6	1	1.75e-02
4	40	6	1	1.33e-02
1	35	6	1	3.77e-02
2	35	6	1	1.93e-01
3	35	6	1	1.35e-01
4	35	6	1	2.40e-01
1	30	6	1	4.61e-02
2	30	6	1	1.52e+00
3	30	6	1	9.87e-01
4	30	6	1	5.77e-01
1	25	6	1	2.69e-02
2	25	6	1	8.06e-02
3	25	6	1	6.64e-02
4	25	6	1	2.00e-01
1	20	6	1	1.73e-01
2	20	6	1	1.44e+00
3	20	6	1	1.12e+00
4	20	6	1	3.55e-01
1	15	6	1	4.02e-01
2	15	6	1	9.12e-01
3	15	6	1	6.98e-01
4	15	6	1	5.41e-01
1	10	6	1	1.48e+00
2	10	6	1	5.94e-01
3	10	6	1	1.08e+00
4	10	6	1	2.65e+00
1	80	8	1	7.18e-06
2	80	8	1	4.48e-05
3	80	8	1	3.43e-05
4	80	8	1	2.62e-05
1	75	8	1	1.24e-05
2	75	8	1	6.30e-05
3	75	8	1	4.73e-05
4	75	8	1	5.53e-05
1	70	8	1	1.15e-04
2	70	8	1	5.33e-03
3	70	8	1	4.13e-03
4	70	8	1	1.10e-02
1	65	8	1	1.29e-04
2	65	8	1	2.66e-03
3	65	8	1	1.80e-03
4	65	8	1	8.93e-04
1	60	8	1	1.93e-03
2	60	8	1	1.70e-01
3	60	8	1	1.20e-01
4	60	8	1	1.37e-02
1	55	8	1	8.09e-04
2	55	8	1	3.14e-03
3	55	8	1	2.52e-03
4	55	8	1	3.99e-03
1	50	8	1	4.37e-03
2	50	8	1	1.17e-02
3	50	8	1	9.17e-03
4	50	8	1	2.50e-02
1	45	8	1	2.66e-02
2	45	8	1	2.04e-01
3	45	8	1	1.27e-01
4	45	8	1	1.16e-01
1	40	8	1	1.23e-01
2	40	8	1	3.49e-01
3	40	8	1	2.93e-01
4	40	8	1	1.45e-01
1	35	8	1	3.49e-01
2	35	8	1	8.60e-01
3	35	8	1	7.19e-01
4	35	8	1	7.52e-01
1	30	8	1	6.71e-01
2	30	8	1	1.09e+00
3	30	8	1	9.43e-01
4	30	8	1	4.70e-01
1	25	8	1	1.07e+00
2	25	8	1	1.04e+00
3	25	8	1	1.05e+00
4	25	8	1	2.13e+00
1	20	8	1	1.30e+00
2	20	8	1	1.26e+00
3	20	8	1	1.27e+00
4	20	8	1	2.49e+00
1	15	8	1	4.37e+00
2	15	8	1	1.46e+00
3	15	8	1	2.75e+00
4	15	8	1	1.70e+01
1	10	8	1	5.40e+00
2	10	8	1	8.98e-01
3	10	8	1	3.58e+00
4	10	8	1	2.17e+01
1	80	10	1	7.40e-04
2	80	10	1	1.69e-02
3	80	10	1	1.46e-02
4	80	10	1	4.67e-02
1	75	10	1	9.23e-04
2	75	10	1	1.40e-03
3	75	10	1	1.19e-03
4	75	10	1	2.71e-03
1	70	10	1	9.37e-05
2	70	10	1	1.39e-03
3	70	10	1	1.06e-03
4	70	10	1	1.16e-01
1	65	10	1	1.80e-03
2	65	10	1	6.27e-03
3	65	10	1	5.16e-03
4	65	10	1	3.44e-01
1	60	10	1	1.18e-02
2	60	10	1	3.55e-02
3	60	10	1	2.79e-02
4	60	10	1	3.36e-02
1	55	10	1	8.90e-03
2	55	10	1	7.26e-02
3	55	10	1	5.84e-02
4	55	10	1	1.22e-01
1	50	10	1	1.06e-01
2	50	10	1	5.59e-01
3	50	10	1	3.81e-01
4	50	10	1	6.28e-01
1	45	10	1	3.67e-01
2	45	10	1	8.64e-01
3	45	10	1	6.87e-01
4	45	10	1	6.06e-01
1	40	10	1	5.84e-01
2	40	10	1	9.03e-01
3	40	10	1	7.65e-01
4	40	10	1	1.42e+00
1	35	10	1	1.33e+00
2	35	10	1	1.14e+00
3	35	10	1	1.20e+00
4	35	10	1	2.14e+00
1	30	10	1	2.07e+00
2	30	10	1	1.94e+00
3	30	10	1	2.02e+00
4	30	10	1	4.59e+00
1	25	10	1	3.80e+00
2	25	10	1	1.92e+00
3	25	10	1	3.07e+00
4	25	10	1	1.18e+01
1	20	10	1	7.95e+00
2	20	10	1	1.90e+00
3	20	10	1	6.19e+00
4	20	10	1	7.14e+01
1	15	10	1	1.13e+01
2	15	10	1	1.48e+00
3	15	10	1	7.97e+00
4	15	10	1	1.23e+02
1	10	10	1	3.02e+01
2	10	10	1	1.21e+00
3	10	10	1	1.73e+01
4	10	10	1	6.64e+02
1	80	12	1	1.97e-03
2	80	12	1	4.32e-03
3	80	12	1	3.21e-03
4	80	12	1	2.96e-03
1	75	12	1	8.45e-04
2	75	12	1	4.86e-03
3	75	12	1	3.54e-03
4	75	12	1	2.60e-02
1	70	12	1	2.41e-02
2	70	12	1	2.28e-01
3	70	12	1	2.06e-01
4	70	12	1	2.80e-02
1	65	12	1	2.66e-02
2	65	12	1	7.10e-01
3	65	12	1	5.06e-01
4	65	12	1	7.37e-01
1	60	12	1	8.46e-02
2	60	12	1	2.67e-01
3	60	12	1	2.12e-01
4	60	12	1	6.88e-01
1	55	12	1	1.16e-01
2	55	12	1	6.38e-01
3	55	12	1	4.74e-01
4	55	12	1	5.47e-01
1	50	12	1	2.82e-01
2	50	12	1	9.64e-01
3	50	12	1	7.82e-01
4	50	12	1	5.43e-01
1	45	12	1	1.74e-01
2	45	12	1	8.69e-01
3	45	12	1	6.22e-01
4	45	12	1	5.63e-01
1	40	12	1	1.40e+00
2	40	12	1	8.50e-01
3	40	12	1	1.02e+00
4	40	12	1	2.81e+00
1	35	12	1	3.34e+00
2	35	12	1	1.35e+00
3	35	12	1	2.38e+00
4	35	12	1	1.42e+01
1	30	12	1	3.78e+00
2	30	12	1	1.51e+00
3	30	12	1	2.52e+00
4	30	12	1	1.76e+01
1	25	12	1	7.67e+00
2	25	12	1	1.33e+00
3	25	12	1	5.22e+00
4	25	12	1	6.00e+01
1	20	12	1	1.87e+01
2	20	12	1	1.44e+00
3	20	12	1	1.22e+01
4	20	12	1	3.14e+02
1	15	12	1	4.27e+01
2	15	12	1	1.74e+00
3	15	12	1	2.61e+01
4	15	12	1	1.59e+03
1	10	12	1	3.65e+01
2	10	12	1	1.90e+00
3	10	12	1	2.40e+01
4	10	12	1	1.36e+03
1	80	3	2	6.29e-10
2	80	3	2	2.72e-09
3	80	3	2	1.70e-09
4	80	3	2	5.86e-09
1	75	3	2	3.25e-09
2	75	3	2	2.71e-08
3	75	3	2	1.71e-08
4	75	3	2	1.86e-08
1	70	3	2	2.11e-08
2	70	3	2	2.79e-07
3	70	3	2	1.61e-07
4	70	3	2	5.49e-08
1	65	3	2	2.57e-08
2	65	3	2	2.57e-07
3	65	3	2	6.91e-08
4	65	3	2	1.81e-07
1	60	3	2	9.68e-08
2	60	3	2	3.55e-07
3	60	3	2	3.39e-07
4	60	3	2	2.09e-05
1	55	3	2	4.73e-07
2	55	3	2	3.56e-07
3	55	3	2	3.84e-07
4	55	3	2	2.45e-06
1	50	3	2	7.09e-07
2	50	3	2	1.07e-06
3	50	3	2	9.93e-07
4	50	3	2	7.32e-06
1	45	3	2	6.71e-07
2	45	3	2	4.84e-05
3	45	3	2	1.14e-05
4	45	3	2	1.71e-05
1	40	3	2	1.46e-06
2	40	3	2	8.56e-06
3	40	3	2	4.48e-06
4	40	3	2	5.91e-05
1	35	3	2	1.03e-04
2	35	3	2	1.82e-03
3	35	3	2	1.46e-03
4	35	3	2	2.69e-04
1	30	3	2	1.60e-04
2	30	3	2	1.41e-04
3	30	3	2	1.46e-04
4	30	3	2	7.99e-04
1	25	3	2	3.31e-04
2	25	3	2	1.65e-03
3	25	3	2	1.10e-03
4	25	3	2	1.84e-03
1	20	3	2	7.61e-04
2	20	3	2	6.08e-04
3	20	3	2	6.86e-04
4	20	3	2	7.02e-03
1	15	3	2	1.98e-03
2	15	3	2	1.09e-02
3	15	3	2	3.26e-03
4	15	3	2	2.08e-02
1	10	3	2	2.72e-02
2	10	3	2	1.59e-02
3	10	3	2	2.33e-02
4	10	3	2	7.61e-02
1	80	5	2	1.25e-07
2	80	5	2	3.25e-07
3	80	5	2	2.61e-07
4	80	5	2	7.69e-07
1	75	5	2	1.26e-07
2	75	5	2	5.45e-07
3	75	5	2	4.29e-07
4	75	5	2	3.53e-07
1	70	5	2	2.53e-07
2	70	5	2	1.09e-06
3	70	5	2	8.03e-07
4	70	5	2	3.60e-07
1	65	5	2	1.85e-07
2	65	5	2	3.35e-06
3	65	5	2	2.34e-06
4	65	5	2	3.22e-06
1	60	5	2	8.99e-06
2	60	5	2	5.40e-05
3	60	5	2	4.03e-05
4	60	5	2	1.72e-05
1	55	5	2	1.26e-05
2	55	5	2	1.31e-05
3	55	5	2	1.29e-05
4	55	5	2	4.17e-05
1	50	5	2	3.46e-05
2	50	5	2	3.87e-04
3	50	5	2	2.91e-04
4	50	5	2	1.71e-04
1	45	5	2	1.27e-04
2	45	5	2	1.56e-03
3	45	5	2	1.16e-03
4	45	5	2	1.33e-03
1	40	5	2	3.12e-03
2	40	5	2	1.07e-01
3	40	5	2	7.39e-02
4	40	5	2	1.07e-02
1	35	5	2	1.04e-03
2	35	5	2	8.81e-03
3	35	5	2	6.42e-03
4	35	5	2	1.90e-03
1	30	5	2	5.05e-03
2	30	5	2	9.67e-02
3	30	5	2	6.38e-02
4	30	5	2	1.99e-02
1	25	5	2	6.73e-03
2	25	5	2	8.88e-02
3	25	5	2	6.80e-02
4	25	5	2	4.79e-01
1	20	5	2	6.70e-03
2	20	5	2	3.54e-02
3	20	5	2	2.45e-02
4	20	5	2	4.85e-02
1	15	5	2	9.97e-02
2	15	5	2	2.89e-01
3	15	5	2	2.56e-01
4	15	5	2	2.81e-01
1	10	5	2	5.94e-01
2	10	5	2	1.11e+00
3	10	5	2	8.83e-01
4	10	5	2	9.98e-01
1	80	6	2	2.91e-08
2	80	6	2	2.30e-07
3	80	6	2	1.73e-07
4	80	6	2	2.13e-07
1	75	6	2	6.49e-07
2	75	6	2	1.15e-06
3	75	6	2	1.09e-06
4	75	6	2	4.59e-06
1	70	6	2	1.57e-05
2	70	6	2	1.51e-04
3	70	6	2	1.28e-04
4	70	6	2	2.53e-05
1	65	6	2	2.19e-05
2	65	6	2	1.20e-04
3	65	6	2	8.05e-05
4	65	6	2	2.66e-05
1	60	6	2	4.40e-05
2	60	6	2	2.29e-04
3	60	6	2	1.69e-04
4	60	6	2	1.27e-04
1	55	6	2	1.35e-04
2	55	6	2	3.29e-04
3	55	6	2	2.43e-04
4	55	6	2	2.20e-03
1	50	6	2	3.55e-03
2	50	6	2	1.03e-01
3	50	6	2	6.76e-02
4	50	6	2	1.84e-01
1	45	6	2	1.26e-03
2	45	6	2	2.68e-03
3	45	6	2	2.07e-03
4	45	6	2	6.23e-03
1	40	6	2	4.78e-03
2	40	6	2	1.88e-02
3	40	6	2	1.10e-02
4	40	6	2	2.20e-02
1	35	6	2	1.79e-02
2	35	6	2	6.88e-02
3	35	6	2	5.90e-02
4	35	6	2	1.22e-01
1	30	6	2	3.19e-02
2	30	6	2	6.81e-02
3	30	6	2	5.37e-02
4	30	6	2	7.33e-01
1	25	6	2	6.18e-02
2	25	6	2	2.80e-01
3	25	6	2	2.25e-01
4	25	6	2	3.60e-01
1	20	6	2	3.32e-01
2	20	6	2	4.74e-01
3	20	6	2	4.20e-01
4	20	6	2	5.55e-01
1	15	6	2	6.34e-01
2	15	6	2	1.95e+00
3	15	6	2	1.36e+00
4	15	6	2	9.97e-01
1	10	6	2	1.55e+00
2	10	6	2	1.48e+00
3	10	6	2	1.51e+00
4	10	6	2	3.57e+00
1	80	8	2	8.92e-06
2	80	8	2	4.11e-05
3	80	8	2	3.26e-05
4	80	8	2	6.25e-04
1	75	8	2	2.41e-05
2	75	8	2	8.00e-05
3	75	8	2	5.72e-05
4	75	8	2	2.06e-05
1	70	8	2	3.14e-04
2	70	8	2	3.80e-03
3	70	8	2	2.46e-03
4	70	8	2	4.20e-03
1	65	8	2	6.20e-03
2	65	8	2	3.04e-01
3	65	8	2	2.37e-01
4	65	8	2	3.35e-01
1	60	8	2	2.33e-03
2	60	8	2	4.82e-02
3	60	8	2	3.23e-02
4	60	8	2	4.53e-03
1	55	8	2	3.16e-03
2	55	8	2	5.06e-03
3	55	8	2	4.20e-03
4	55	8	2	1.21e-02
1	50	8	2	3.50e-02
2	50	8	2	5.37e-01
3	50	8	2	4.52e-01
4	50	8	2	8.49e-02
1	45	8	2	7.81e-03
2	45	8	2	9.31e-02
3	45	8	2	6.41e-02
4	45	8	2	1.55e-01
1	40	8	2	1.57e-01
2	40	8	2	8.15e-01
3	40	8	2	6.97e-01
4	40	8	2	6.29e-01
1	35	8	2	3.70e-01
2	35	8	2	1.43e+00
3	35	8	2	9.58e-01
4	35	8	2	5.70e-01
1	30	8	2	2.38e-01
2	30	8	2	5.28e-01
3	30	8	2	4.12e-01
4	30	8	2	2.28e-01
1	25	8	2	5.67e-01
2	25	8	2	8.97e-01
3	25	8	2	7.67e-01
4	25	8	2	6.93e-01
1	20	8	2	2.46e+00
2	20	8	2	6.16e-01
3	20	8	2	1.87e+00
4	20	8	2	8.44e+00
1	15	8	2	4.55e+00
2	15	8	2	1.68e+00
3	15	8	2	3.67e+00
4	15	8	2	1.96e+01
1	10	8	2	8.53e+00
2	10	8	2	1.40e+00
3	10	8	2	5.65e+00
4	10	8	2	6.70e+01
1	80	10	2	1.87e-04
2	80	10	2	1.03e-03
3	80	10	2	7.78e-04
4	80	10	2	9.04e-02
1	75	10	2	1.33e-03
2	75	10	2	8.50e-03
3	75	10	2	6.67e-03
4	75	10	2	3.09e-03
1	70	10	2	6.29e-04
2	70	10	2	9.31e-04
3	70	10	2	8.03e-04
4	70	10	2	1.59e-03
1	65	10	2	1.70e-03
2	65	10	2	1.72e-02
3	65	10	2	1.34e-02
4	65	10	2	8.23e-03
1	60	10	2	1.08e-03
2	60	10	2	1.25e-02
3	60	10	2	8.93e-03
4	60	10	2	1.81e-01
1	55	10	2	2.46e-02
2	55	10	2	1.23e-01
3	55	10	2	9.30e-02
4	55	10	2	1.36e-01
1	50	10	2	1.46e-01
2	50	10	2	4.65e-01
3	50	10	2	3.48e-01
4	50	10	2	4.10e-01
1	45	10	2	1.61e-01
2	45	10	2	4.20e-01
3	45	10	2	3.37e-01
4	45	10	2	4.91e-01
1	40	10	2	1.09e+00
2	40	10	2	1.08e+00
3	40	10	2	1.09e+00
4	40	10	2	1.39e+00
1	35	10	2	2.44e+00
2	35	10	2	1.20e+00
3	35	10	2	1.90e+00
4	35	10	2	6.65e+00
1	30	10	2	1.62e+00
2	30	10	2	1.24e+00
3	30	10	2	1.40e+00
4	30	10	2	3.47e+00
1	25	10	2	7.21e+00
2	25	10	2	7.92e-01
3	25	10	2	4.20e+00
4	25	10	2	4.05e+01
1	20	10	2	1.31e+01
2	20	10	2	1.44e+00
3	20	10	2	7.74e+00
4	20	10	2	1.41e+02
1	15	10	2	2.09e+01
2	15	10	2	1.39e+00
3	15	10	2	1.31e+01
4	15	10	2	4.20e+02
1	10	10	2	3.13e+01
2	10	10	2	1.37e+00
3	10	10	2	2.30e+01
4	10	10	2	9.08e+02
1	80	12	2	1.81e-04
2	80	12	2	2.38e-03
3	80	12	2	1.68e-03
4	80	12	2	1.34e-01
1	75	12	2	3.12e-03
2	75	12	2	1.30e-02
3	75	12	2	1.04e-02
4	75	12	2	1.69e-01
1	70	12	2	2.45e-03
2	70	12	2	3.99e-02
3	70	12	2	3.05e-02
4	70	12	2	1.78e-02
1	65	12	2	1.91e-02
2	65	12	2	1.09e-01
3	65	12	2	8.76e-02
4	65	12	2	6.69e-02
1	60	12	2	1.26e-01
2	60	12	2	3.61e-01
3	60	12	2	3.08e-01
4	60	12	2	2.49e-01
1	55	12	2	1.21e-01
2	55	12	2	1.53e+00
3	55	12	2	1.27e+00
4	55	12	2	7.99e-01
1	50	12	2	3.49e-01
2	50	12	2	9.02e-01
3	50	12	2	6.52e-01
4	50	12	2	6.63e-01
1	45	12	2	4.62e-01
2	45	12	2	1.46e+00
3	45	12	2	9.50e-01
4	45	12	2	9.48e-01
1	40	12	2	1.05e+00
2	40	12	2	1.06e+00
3	40	12	2	1.06e+00
4	40	12	2	1.48e+00
1	35	12	2	1.75e+00
2	35	12	2	2.09e+00
3	35	12	2	1.93e+00
4	35	12	2	5.95e+00
1	30	12	2	5.63e+00
2	30	12	2	1.49e+00
3	30	12	2	4.20e+00
4	30	12	2	2.75e+01
1	25	12	2	9.12e+00
2	25	12	2	1.62e+00
3	25	12	2	5.99e+00
4	25	12	2	8.04e+01
1	20	12	2	3.33e+01
2	20	12	2	1.84e+00
3	20	12	2	2.25e+01
4	20	12	2	8.26e+02
1	15	12	2	3.66e+01
2	15	12	2	1.67e+00
3	15	12	2	2.11e+01
4	15	12	2	1.11e+03
1	10	12	2	7.40e+01
2	10	12	2	1.73e+00
3	10	12	2	5.29e+01
4	10	12	2	3.97e+03
1	80	3	3	1.21e-09
2	80	3	3	1.04e-09
3	80	3	3	1.12e-09
4	80	3	3	6.99e-09
1	75	3	3	7.39e-10
2	75	3	3	4.47e-08
3	75	3	3	3.07e-08
4	75	3	3	2.41e-08
1	70	3	3	4.76e-09
2	70	3	3	8.89e-09
3	70	3	3	7.62e-09
4	70	3	3	6.57e-08
1	65	3	3	1.23e-08
2	65	3	3	6.61e-08
3	65	3	3	4.41e-08
4	65	3	3	1.80e-07
1	60	3	3	1.79e-07
2	60	3	3	2.87e-07
3	60	3	3	2.02e-07
4	60	3	3	7.05e-07
1	55	3	3	9.22e-07
2	55	3	3	2.94e-05
3	55	3	3	2.37e-05
4	55	3	3	6.63e-05
1	50	3	3	8.42e-07
2	50	3	3	5.18e-05
3	50	3	3	3.62e-05
4	50	3	3	3.71e-05
1	45	3	3	1.47e-05
2	45	3	3	1.93e-04
3	45	3	3	1.32e-04
4	45	3	3	1.48e-03
1	40	3	3	1.38e-05
2	40	3	3	8.37e-05
3	40	3	3	6.57e-05
4	40	3	3	7.52e-05
1	35	3	3	4.10e-05
2	35	3	3	1.21e-04
3	35	3	3	1.04e-04
4	35	3	3	2.83e-04
1	30	3	3	4.43e-04
2	30	3	3	1.66e-02
3	30	3	3	1.39e-02
4	30	3	3	3.65e-02
1	25	3	3	1.91e-04
2	25	3	3	4.28e-04
3	25	3	3	3.68e-04
4	25	3	3	2.12e-03
1	20	3	3	2.40e-04
2	20	3	3	1.41e-03
3	20	3	3	5.54e-04
4	20	3	3	6.50e-03
1	15	3	3	1.41e-03
2	15	3	3	9.37e-03
3	15	3	3	6.04e-03
4	15	3	3	2.31e-02
1	10	3	3	1.82e-02
2	10	3	3	3.17e-02
3	10	3	3	2.56e-02
4	10	3	3	7.78e-02
1	80	5	3	5.49e-09
2	80	5	3	3.70e-08
3	80	5	3	2.49e-08
4	80	5	3	1.82e-08
1	75	5	3	9.41e-08
2	75	5	3	3.61e-07
3	75	5	3	2.57e-07
4	75	5	3	5.40e-07
1	70	5	3	1.02e-07
2	70	5	3	3.04e-06
3	70	5	3	2.18e-06
4	70	5	3	1.17e-05
1	65	5	3	5.44e-07
2	65	5	3	4.34e-06
3	65	5	3	2.76e-06
4	65	5	3	1.82e-06
1	60	5	3	3.93e-06
2	60	5	3	4.62e-06
3	60	5	3	4.29e-06
4	60	5	3	1.29e-05
1	55	5	3	2.16e-06
2	55	5	3	2.26e-05
3	55	5	3	1.78e-05
4	55	5	3	2.91e-05
1	50	5	3	1.14e-05
2	50	5	3	2.29e-03
3	50	5	3	1.47e-03
4	50	5	3	6.89e-05
1	45	5	3	2.37e-03
2	45	5	3	6.80e-02
3	45	5	3	5.37e-02
4	45	5	3	6.75e-03
1	40	5	3	3.29e-04
2	40	5	3	6.04e-04
3	40	5	3	4.82e-04
4	40	5	3	4.24e-04
1	35	5	3	3.32e-04
2	35	5	3	3.87e-03
3	35	5	3	3.29e-03
4	35	5	3	7.80e-04
1	30	5	3	9.29e-04
2	30	5	3	1.71e-02
3	30	5	3	1.14e-02
4	30	5	3	3.22e-03
1	25	5	3	3.24e-03
2	25	5	3	9.55e-03
3	25	5	3	7.96e-03
4	25	5	3	8.79e-03
1	20	5	3	2.50e-02
2	20	5	3	3.95e-01
3	20	5	3	1.24e-01
4	20	5	3	4.73e-02
1	15	5	3	1.78e-01
2	15	5	3	4.87e-01
3	15	5	3	4.07e-01
4	15	5	3	2.32e-01
1	10	5	3	4.94e-01
2	10	5	3	1.01e+00
3	10	5	3	8.07e-01
4	10	5	3	7.51e-01
1	80	6	3	1.51e-06
2	80	6	3	3.44e-05
3	80	6	3	2.57e-05
4	80	6	3	2.59e-05
1	75	6	3	1.55e-06
2	75	6	3	2.25e-06
3	75	6	3	2.00e-06
4	75	6	3	1.56e-06
1	70	6	3	9.51e-06
2	70	6	3	5.33e-05
3	70	6	3	4.15e-05
4	70	6	3	9.95e-05
1	65	6	3	4.76e-05
2	65	6	3	8.24e-05
3	65	6	3	7.08e-05
4	65	6	3	2.22e-03
1	60	6	3	1.10e-04
2	60	6	3	8.95e-04
3	60	6	3	6.66e-04
4	60	6	3	9.28e-05
1	55	6	3	1.21e-04
2	55	6	3	3.18e-04
3	55	6	3	2.62e-04
4	55	6	3	1.78e-04
1	50	6	3	6.70e-04
2	50	6	3	4.11e-03
3	50	6	3	3.22e-03
4	50	6	3	1.08e-02
1	45	6	3	4.30e-03
2	45	6	3	9.55e-03
3	45	6	3	7.29e-03
4	45	6	3	3.17e-02
1	40	6	3	6.38e-03
2	40	6	3	3.62e-02
3	40	6	3	2.75e-02
4	40	6	3	8.07e-03
1	35	6	3	1.76e-02
2	35	6	3	2.63e-01
3	35	6	3	2.28e-01
4	35	6	3	1.63e-01
1	30	6	3	6.29e-02
2	30	6	3	3.73e-01
3	30	6	3	2.55e-01
4	30	6	3	5.03e-02
1	25	6	3	1.77e-01
2	25	6	3	1.78e-01
3	25	6	3	1.77e-01
4	25	6	3	1.62e-01
1	20	6	3	2.41e-01
2	20	6	3	1.20e+00
3	20	6	3	9.01e-01
4	20	6	3	8.51e-01
1	15	6	3	4.30e-01
2	15	6	3	1.44e+00
3	15	6	3	1.05e+00
4	15	6	3	9.34e-01
1	10	6	3	9.22e-01
2	10	6	3	1.87e+00
3	10	6	3	1.44e+00
4	10	6	3	2.37e+00
1	80	8	3	6.06e-04
2	80	8	3	1.79e-02
3	80	8	3	1.32e-02
4	80	8	3	3.85e-04
1	75	8	3	4.36e-05
2	75	8	3	7.49e-05
3	75	8	3	5.84e-05
4	75	8	3	6.23e-05
1	70	8	3	3.24e-05
2	70	8	3	1.09e-04
3	70	8	3	8.37e-05
4	70	8	3	3.70e-04
1	65	8	3	7.75e-04
2	65	8	3	2.58e-02
3	65	8	3	1.70e-02
4	65	8	3	5.49e-04
1	60	8	3	3.05e-03
2	60	8	3	1.49e-01
3	60	8	3	1.24e-01
4	60	8	3	1.98e-02
1	55	8	3	1.16e-02
2	55	8	3	1.47e-02
3	55	8	3	1.37e-02
4	55	8	3	3.68e-02
1	50	8	3	2.71e-03
2	50	8	3	1.87e-02
3	50	8	3	1.60e-02
4	50	8	3	1.40e-02
1	45	8	3	6.24e-02
2	45	8	3	6.01e-01
3	45	8	3	4.66e-01
4	45	8	3	4.89e-02
1	40	8	3	1.84e-01
2	40	8	3	2.44e-01
3	40	8	3	2.28e-01
4	40	8	3	1.10e-01
1	35	8	3	1.65e-01
2	35	8	3	1.40e-01
3	35	8	3	1.54e-01
4	35	8	3	2.57e-01
1	30	8	3	1.06e+00
2	30	8	3	7.23e-01
3	30	8	3	8.38e-01
4	30	8	3	1.47e+00
1	25	8	3	6.09e-01
2	25	8	3	9.24e-01
3	25	8	3	7.99e-01
4	25	8	3	1.46e+00
1	20	8	3	2.16e+00
2	20	8	3	1.52e+00
3	20	8	3	1.82e+00
4	20	8	3	5.37e+00
1	15	8	3	7.32e+00
2	15	8	3	1.14e+00
3	15	8	3	4.40e+00
4	15	8	3	3.98e+01
1	10	8	3	8.95e+00
2	10	8	3	1.25e+00
3	10	8	3	6.32e+00
4	10	8	3	5.19e+01
1	80	10	3	1.59e-04
2	80	10	3	3.78e-04
3	80	10	3	2.94e-04
4	80	10	3	3.29e-04
1	75	10	3	7.53e-04
2	75	10	3	1.08e-02
3	75	10	3	7.56e-03
4	75	10	3	1.83e-02
1	70	10	3	1.51e-03
2	70	10	3	2.34e-02
3	70	10	3	1.56e-02
4	70	10	3	3.49e-02
1	65	10	3	1.44e-03
2	65	10	3	1.01e-02
3	65	10	3	8.09e-03
4	65	10	3	1.09e-01
1	60	10	3	5.16e-02
2	60	10	3	3.25e-01
3	60	10	3	2.11e-01
4	60	10	3	4.09e-01
1	55	10	3	3.23e-02
2	55	10	3	1.07e-01
3	55	10	3	8.71e-02
4	55	10	3	6.81e-02
1	50	10	3	5.67e-02
2	50	10	3	4.66e-01
3	50	10	3	3.40e-01
4	50	10	3	1.26e-01
1	45	10	3	1.35e-01
2	45	10	3	8.99e-01
3	45	10	3	6.87e-01
4	45	10	3	7.94e-01
1	40	10	3	1.10e+00
2	40	10	3	1.00e+00
3	40	10	3	1.06e+00
4	40	10	3	1.80e+00
1	35	10	3	1.00e+00
2	35	10	3	8.83e-01
3	35	10	3	9.29e-01
4	35	10	3	1.69e+00
1	30	10	3	1.02e+00
2	30	10	3	6.59e-01
3	30	10	3	8.47e-01
4	30	10	3	2.82e+00
1	25	10	3	7.62e+00
2	25	10	3	1.01e+00
3	25	10	3	4.48e+00
4	25	10	3	4.62e+01
1	20	10	3	8.29e+00
2	20	10	3	1.33e+00
3	20	10	3	5.38e+00
4	20	10	3	6.73e+01
1	15	10	3	9.89e+00
2	15	10	3	1.84e+00
3	15	10	3	6.82e+00
4	15	10	3	9.34e+01
1	10	10	3	2.12e+01
2	10	10	3	1.22e+00
3	10	10	3	1.35e+01
4	10	10	3	4.34e+02
1	80	12	3	5.73e-03
2	80	12	3	4.07e-02
3	80	12	3	3.34e-02
4	80	12	3	8.97e-03
1	75	12	3	1.62e-03
2	75	12	3	1.07e-01
3	75	12	3	8.42e-02
4	75	12	3	2.86e-03
1	70	12	3	4.48e-03
2	70	12	3	7.11e-03
3	70	12	3	6.22e-03
4	70	12	3	2.58e-01
1	65	12	3	3.55e-02
2	65	12	3	6.31e-02
3	65	12	3	5.53e-02
4	65	12	3	2.61e-01
1	60	12	3	1.23e-01
2	60	12	3	8.98e-01
3	60	12	3	7.00e-01
4	60	12	3	6.64e-01
1	55	12	3	2.67e-02
2	55	12	3	1.06e-01
3	55	12	3	7.80e-02
4	55	12	3	1.41e-01
1	50	12	3	2.17e-01
2	50	12	3	7.43e-01
3	50	12	3	5.91e-01
4	50	12	3	6.38e-01
1	45	12	3	6.49e-01
2	45	12	3	5.28e-01
3	45	12	3	5.79e-01
4	45	12	3	8.45e-01
1	40	12	3	7.33e-01
2	40	12	3	1.72e+00
3	40	12	3	1.40e+00
4	40	12	3	8.57e-01
1	35	12	3	2.78e+00
2	35	12	3	1.48e+00
3	35	12	3	2.25e+00
4	35	12	3	9.45e+00
1	30	12	3	4.65e+00
2	30	12	3	1.37e+00
3	30	12	3	3.25e+00
4	30	12	3	1.78e+01
1	25	12	3	1.74e+01
2	25	12	3	1.35e+00
3	25	12	3	1.03e+01
4	25	12	3	2.22e+02
1	20	12	3	7.95e+00
2	20	12	3	1.38e+00
3	20	12	3	5.76e+00
4	20	12	3	7.40e+01
1	15	12	3	2.06e+01
2	15	12	3	1.30e+00
3	15	12	3	1.30e+01
4	15	12	3	4.05e+02
1	10	12	3	3.31e+01
2	10	12	3	1.78e+00
3	10	12	3	2.31e+01
4	10	12	3	1.14e+03
1	80	3	4	1.34e-10
2	80	3	4	7.99e-10
3	80	3	4	5.81e-10
4	80	3	4	6.67e-09
1	75	3	4	9.33e-10
2	75	3	4	8.60e-09
3	75	3	4	7.16e-09
4	75	3	4	2.43e-08
1	70	3	4	6.56e-09
2	70	3	4	5.68e-09
3	70	3	4	5.71e-09
4	70	3	4	7.11e-08
1	65	3	4	3.05e-09
2	65	3	4	4.48e-08
3	65	3	4	2.66e-08
4	65	3	4	2.17e-07
1	60	3	4	1.03e-07
2	60	3	4	3.54e-08
3	60	3	4	7.24e-08
4	60	3	4	7.73e-07
1	55	3	4	6.27e-07
2	55	3	4	6.75e-06
3	55	3	4	1.73e-06
4	55	3	4	1.78e-06
1	50	3	4	4.97e-06
2	50	3	4	1.02e-04
3	50	3	4	2.33e-05
4	50	3	4	7.17e-06
1	45	3	4	4.62e-06
2	45	3	4	2.29e-05
3	45	3	4	1.68e-05
4	45	3	4	4.54e-04
1	40	3	4	1.22e-05
2	40	3	4	3.94e-05
3	40	3	4	3.32e-05
4	40	3	4	2.45e-04
1	35	3	4	4.30e-05
2	35	3	4	2.27e-04
3	35	3	4	1.37e-04
4	35	3	4	2.14e-04
1	30	3	4	1.32e-05
2	30	3	4	1.35e-04
3	30	3	4	8.43e-05
4	30	3	4	7.03e-04
1	25	3	4	8.13e-04
2	25	3	4	2.88e-03
3	25	3	4	2.11e-03
4	25	3	4	1.01e-02
1	20	3	4	1.28e-03
2	20	3	4	3.67e-02
3	20	3	4	2.13e-02
4	20	3	4	6.37e-03
1	15	3	4	1.43e-02
2	15	3	4	1.19e-01
3	15	3	4	9.22e-02
4	15	3	4	2.39e-02
1	10	3	4	6.58e-03
2	10	3	4	4.90e-03
3	10	3	4	5.21e-03
4	10	3	4	7.55e-02
1	80	5	4	2.27e-08
2	80	5	4	1.46e-07
3	80	5	4	9.73e-08
4	80	5	4	6.30e-08
1	75	5	4	2.58e-08
2	75	5	4	9.27e-07
3	75	5	4	7.47e-07
4	75	5	4	3.94e-07
1	70	5	4	1.10e-07
2	70	5	4	6.75e-07
3	70	5	4	5.20e-07
4	70	5	4	4.51e-07
1	65	5	4	1.75e-07
2	65	5	4	4.53e-06
3	65	5	4	4.01e-06
4	65	5	4	1.97e-06
1	60	5	4	8.35e-06
2	60	5	4	1.25e-04
3	60	5	4	1.03e-04
4	60	5	4	1.11e-04
1	55	5	4	1.17e-06
2	55	5	4	1.04e-05
3	55	5	4	7.82e-06
4	55	5	4	2.63e-05
1	50	5	4	5.98e-05
2	50	5	4	2.17e-04
3	50	5	4	1.73e-04
4	50	5	4	1.20e-04
1	45	5	4	7.28e-05
2	45	5	4	3.51e-04
3	45	5	4	3.04e-04
4	45	5	4	1.50e-04
1	40	5	4	2.39e-03
2	40	5	4	1.87e-01
3	40	5	4	1.64e-01
4	40	5	4	4.07e-03
1	35	5	4	3.20e-03
2	35	5	4	1.11e-01
3	35	5	4	9.04e-02
4	35	5	4	4.40e-03
1	30	5	4	3.80e-03
2	30	5	4	1.36e-02
3	30	5	4	1.04e-02
4	30	5	4	3.74e-02
1	25	5	4	2.96e-02
2	25	5	4	1.03e-01
3	25	5	4	7.84e-02
4	25	5	4	2.51e-02
1	20	5	4	3.26e-02
2	20	5	4	4.87e-02
3	20	5	4	4.33e-02
4	20	5	4	3.19e-02
1	15	5	4	9.41e-02
2	15	5	4	5.96e-01
3	15	5	4	5.54e-01
4	15	5	4	5.65e-01
1	10	5	4	1.88e-01
2	10	5	4	1.43e+00
3	10	5	4	1.06e+00
4	10	5	4	7.74e-01
1	80	6	4	4.89e-07
2	80	6	4	1.45e-06
3	80	6	4	1.05e-06
4	80	6	4	1.13e-06
1	75	6	4	3.75e-06
2	75	6	4	4.73e-05
3	75	6	4	3.51e-05
4	75	6	4	7.20e-06
1	70	6	4	1.23e-05
2	70	6	4	1.39e-05
3	70	6	4	1.32e-05
4	70	6	4	3.65e-05
1	65	6	4	3.96e-05
2	65	6	4	2.74e-04
3	65	6	4	2.19e-04
4	65	6	4	1.56e-04
1	60	6	4	1.16e-04
2	60	6	4	2.90e-03
3	60	6	4	2.50e-03
4	60	6	4	1.16e-02
1	55	6	4	2.50e-04
2	55	6	4	5.17e-04
3	55	6	4	3.92e-04
4	55	6	4	2.64e-03
1	50	6	4	1.04e-03
2	50	6	4	1.91e-02
3	50	6	4	1.46e-02
4	50	6	4	1.33e-03
1	45	6	4	1.54e-02
2	45	6	4	1.36e-01
3	45	6	4	1.09e-01
4	45	6	4	9.74e-03
1	40	6	4	1.89e-03
2	40	6	4	5.73e-03
3	40	6	4	4.50e-03
4	40	6	4	2.00e-02
1	35	6	4	3.13e-03
2	35	6	4	3.55e-02
3	35	6	4	3.40e-02
4	35	6	4	3.59e-02
1	30	6	4	8.36e-02
2	30	6	4	3.43e-01
3	30	6	4	2.04e-01
4	30	6	4	2.41e-01
1	25	6	4	2.25e-01
2	25	6	4	2.60e-01
3	25	6	4	2.52e-01
4	25	6	4	9.92e-02
1	20	6	4	3.88e-01
2	20	6	4	1.05e+00
3	20	6	4	1.01e+00
4	20	6	4	1.74e-01
1	15	6	4	1.24e+00
2	15	6	4	1.40e+00
3	15	6	4	1.36e+00
4	15	6	4	1.27e+00
1	10	6	4	1.95e+00
2	10	6	4	1.02e+00
3	10	6	4	1.57e+00
4	10	6	4	6.11e+00
1	80	8	4	2.37e-06
2	80	8	4	1.38e-05
3	80	8	4	1.02e-05
4	80	8	4	4.83e-05
1	75	8	4	2.04e-05
2	75	8	4	1.95e-04
3	75	8	4	1.53e-04
4	75	8	4	3.75e-04
1	70	8	4	2.97e-04
2	70	8	4	1.08e-03
3	70	8	4	8.63e-04
4	70	8	4	5.60e-04
1	65	8	4	1.17e-03
2	65	8	4	1.51e-02
3	65	8	4	1.07e-02
4	65	8	4	1.47e-02
1	60	8	4	1.48e-03
2	60	8	4	1.63e-02
3	60	8	4	1.21e-02
4	60	8	4	3.37e-01
1	55	8	4	2.83e-03
2	55	8	4	1.61e-02
3	55	8	4	1.19e-02
4	55	8	4	1.48e-02
1	50	8	4	1.52e-02
2	50	8	4	8.56e-02
3	50	8	4	6.46e-02
4	50	8	4	2.70e-02
1	45	8	4	5.48e-02
2	45	8	4	3.41e-01
3	45	8	4	2.65e-01
4	45	8	4	6.33e-02
1	40	8	4	2.17e-01
2	40	8	4	4.17e-01
3	40	8	4	3.67e-01
4	40	8	4	4.13e-01
1	35	8	4	1.67e-01
2	35	8	4	5.15e-01
3	35	8	4	4.39e-01
4	35	8	4	2.77e-01
1	30	8	4	2.78e-01
2	30	8	4	5.50e-01
3	30	8	4	4.55e-01
4	30	8	4	6.89e-01
1	25	8	4	1.05e+00
2	25	8	4	1.48e+00
3	25	8	4	1.26e+00
4	25	8	4	2.18e+00
1	20	8	4	3.76e+00
2	20	8	4	1.51e+00
3	20	8	4	2.66e+00
4	20	8	4	1.37e+01
1	15	8	4	3.69e+00
2	15	8	4	1.11e+00
3	15	8	4	2.55e+00
4	15	8	4	1.23e+01
1	10	8	4	6.30e+00
2	10	8	4	1.59e+00
3	10	8	4	4.83e+00
4	10	8	4	4.07e+01
1	80	10	4	4.21e-04
2	80	10	4	1.12e-02
3	80	10	4	8.84e-03
4	80	10	4	1.85e-03
1	75	10	4	1.97e-03
2	75	10	4	2.27e-02
3	75	10	4	1.53e-02
4	75	10	4	3.44e-01
1	70	10	4	5.67e-03
2	70	10	4	1.06e-02
3	70	10	4	9.27e-03
4	70	10	4	1.03e-02
1	65	10	4	8.05e-03
2	65	10	4	3.01e-02
3	65	10	4	2.26e-02
4	65	10	4	6.66e-03
1	60	10	4	1.47e-02
2	60	10	4	9.38e-02
3	60	10	4	7.43e-02
4	60	10	4	6.01e-02
1	55	10	4	1.56e-02
2	55	10	4	1.57e-01
3	55	10	4	1.16e-01
4	55	10	4	1.12e+00
1	50	10	4	2.06e-01
2	50	10	4	1.18e+00
3	50	10	4	1.00e+00
4	50	10	4	7.14e-01
1	45	10	4	1.36e-01
2	45	10	4	2.26e-01
3	45	10	4	1.98e-01
4	45	10	4	2.26e-01
1	40	10	4	4.35e-01
2	40	10	4	9.53e-01
3	40	10	4	7.45e-01
4	40	10	4	8.32e-01
1	35	10	4	4.58e-01
2	35	10	4	1.39e+00
3	35	10	4	9.90e-01
4	35	10	4	4.06e-01
1	30	10	4	1.85e+00
2	30	10	4	7.61e-01
3	30	10	4	1.26e+00
4	30	10	4	4.15e+00
1	25	10	4	5.30e+00
2	25	10	4	1.50e+00
3	25	10	4	3.98e+00
4	25	10	4	2.51e+01
1	20	10	4	1.91e+00
2	20	10	4	2.05e+00
3	20	10	4	1.99e+00
4	20	10	4	8.97e+00
1	15	10	4	1.99e+01
2	15	10	4	1.79e+00
3	15	10	4	1.22e+01
4	15	10	4	3.46e+02
1	10	10	4	2.96e+01
2	10	10	4	1.36e+00
3	10	10	4	1.94e+01
4	10	10	4	7.69e+02
1	80	12	4	1.70e-03
2	80	12	4	2.70e-03
3	80	12	4	2.37e-03
4	80	12	4	2.69e-01
1	75	12	4	1.93e-03
2	75	12	4	4.51e-02
3	75	12	4	3.74e-02
4	75	12	4	5.61e-02
1	70	12	4	6.44e-03
2	70	12	4	2.96e-02
3	70	12	4	2.42e-02
4	70	12	4	5.63e-01
1	65	12	4	1.08e-02
2	65	12	4	8.98e-02
3	65	12	4	6.98e-02
4	65	12	4	2.25e-01
1	60	12	4	2.29e-01
2	60	12	4	4.37e-01
3	60	12	4	3.65e-01
4	60	12	4	2.52e-01
1	55	12	4	2.20e-01
2	55	12	4	5.23e-01
3	55	12	4	4.51e-01
4	55	12	4	6.56e-01
1	50	12	4	1.69e-01
2	50	12	4	3.65e-01
3	50	12	4	2.86e-01
4	50	12	4	7.38e-01
1	45	12	4	1.13e+00
2	45	12	4	1.15e+00
3	45	12	4	1.14e+00
4	45	12	4	2.23e+00
1	40	12	4	1.04e+00
2	40	12	4	1.39e+00
3	40	12	4	1.30e+00
4	40	12	4	2.80e+00
1	35	12	4	1.18e+00
2	35	12	4	1.45e+00
3	35	12	4	1.36e+00
4	35	12	4	2.66e+00
1	30	12	4	3.95e+00
2	30	12	4	1.50e+00
3	30	12	4	2.63e+00
4	30	12	4	1.69e+01
1	25	12	4	1.10e+01
2	25	12	4	1.69e+00
3	25	12	4	6.48e+00
4	25	12	4	9.77e+01
1	20	12	4	2.17e+01
2	20	12	4	1.45e+00
3	20	12	4	1.17e+01
4	20	12	4	3.90e+02
1	15	12	4	3.51e+01
2	15	12	4	1.53e+00
3	15	12	4	2.25e+01
4	15	12	4	9.69e+02
1	10	12	4	8.17e+01
2	10	12	4	1.22e+00
3	10	12	4	5.15e+01
4	10	12	4	4.85e+03
1	80	3	5	7.63e-10
2	80	3	5	1.76e-09
3	80	3	5	1.09e-09
4	80	3	5	7.18e-09
1	75	3	5	6.15e-09
2	75	3	5	4.67e-09
3	75	3	5	5.95e-09
4	75	3	5	1.94e-08
1	70	3	5	1.45e-09
2	70	3	5	1.77e-08
3	70	3	5	4.81e-09
4	70	3	5	5.74e-08
1	65	3	5	3.89e-08
2	65	3	5	3.93e-07
3	65	3	5	2.69e-07
4	65	3	5	2.69e-06
1	60	3	5	4.62e-07
2	60	3	5	2.09e-06
3	60	3	5	7.53e-07
4	60	3	5	6.51e-07
1	55	3	5	5.38e-07
2	55	3	5	5.76e-06
3	55	3	5	4.22e-06
4	55	3	5	2.15e-06
1	50	3	5	5.51e-07
2	50	3	5	7.50e-06
3	50	3	5	5.17e-06
4	50	3	5	6.65e-06
1	45	3	5	1.54e-06
2	45	3	5	2.66e-06
3	45	3	5	2.08e-06
4	45	3	5	2.33e-05
1	40	3	5	5.72e-06
2	40	3	5	1.09e-05
3	40	3	5	8.14e-06
4	40	3	5	8.74e-05
1	35	3	5	1.81e-04
2	35	3	5	3.30e-03
3	35	3	5	2.46e-03
4	35	3	5	2.23e-04
1	30	3	5	2.53e-04
2	30	3	5	2.56e-03
3	30	3	5	2.04e-03
4	30	3	5	3.27e-03
1	25	3	5	6.61e-03
2	25	3	5	5.69e-04
3	25	3	5	4.17e-03
4	25	3	5	7.52e-03
1	20	3	5	4.13e-04
2	20	3	5	1.86e-03
3	20	3	5	8.92e-04
4	20	3	5	7.32e-03
1	15	3	5	1.26e-03
2	15	3	5	1.34e-03
3	15	3	5	1.29e-03
4	15	3	5	2.14e-02
1	10	3	5	3.81e-02
2	10	3	5	1.26e-01
3	10	3	5	1.02e-01
4	10	3	5	1.01e-01
1	80	5	5	1.12e-07
2	80	5	5	6.79e-05
3	80	5	5	5.94e-05
4	80	5	5	1.21e-06
1	75	5	5	1.60e-07
2	75	5	5	2.33e-05
3	75	5	5	1.78e-05
4	75	5	5	1.05e-06
1	70	5	5	7.87e-07
2	70	5	5	7.52e-06
3	70	5	5	3.51e-06
4	70	5	5	1.19e-06
1	65	5	5	4.93e-06
2	65	5	5	2.08e-05
3	65	5	5	1.79e-05
4	65	5	5	1.46e-05
1	60	5	5	9.49e-06
2	60	5	5	4.80e-05
3	60	5	5	4.27e-05
4	60	5	5	5.42e-05
1	55	5	5	1.29e-05
2	55	5	5	2.08e-05
3	55	5	5	1.60e-05
4	55	5	5	1.86e-05
1	50	5	5	1.01e-04
2	50	5	5	8.06e-04
3	50	5	5	6.02e-04
4	50	5	5	8.21e-05
1	45	5	5	1.43e-04
2	45	5	5	1.11e-03
3	45	5	5	9.41e-04
4	45	5	5	1.74e-03
1	40	5	5	1.20e-04
2	40	5	5	2.64e-04
3	40	5	5	1.89e-04
4	40	5	5	1.40e-04
1	35	5	5	7.03e-04
2	35	5	5	4.81e-03
3	35	5	5	3.10e-03
4	35	5	5	1.82e-03
1	30	5	5	4.37e-02
2	30	5	5	3.86e-01
3	30	5	5	2.95e-01
4	30	5	5	1.07e-01
1	25	5	5	5.00e-03
2	25	5	5	4.06e-02
3	25	5	5	2.48e-02
4	25	5	5	1.98e-02
1	20	5	5	4.03e-02
2	20	5	5	2.06e-01
3	20	5	5	1.72e-01
4	20	5	5	1.47e-01
1	15	5	5	1.14e-01
2	15	5	5	1.10e+00
3	15	5	5	9.56e-01
4	15	5	5	1.12e-01
1	10	5	5	1.31e-01
2	10	5	5	1.93e+00
3	10	5	5	1.03e+00
4	10	5	5	1.99e-01
1	80	6	5	1.55e-05
2	80	6	5	3.98e-03
3	80	6	5	3.26e-03
4	80	6	5	2.80e-03
1	75	6	5	2.81e-06
2	75	6	5	9.24e-06
3	75	6	5	7.69e-06
4	75	6	5	1.59e-05
1	70	6	5	8.61e-05
2	70	6	5	4.81e-03
3	70	6	5	3.43e-03
4	70	6	5	8.91e-03
1	65	6	5	4.33e-05
2	65	6	5	1.14e-03
3	65	6	5	8.59e-04
4	65	6	5	1.03e-04
1	60	6	5	9.72e-06
2	60	6	5	5.64e-05
3	60	6	5	4.04e-05
4	60	6	5	3.14e-05
1	55	6	5	6.07e-04
2	55	6	5	4.48e-03
3	55	6	5	3.54e-03
4	55	6	5	5.10e-03
1	50	6	5	5.11e-04
2	50	6	5	1.37e-03
3	50	6	5	1.13e-03
4	50	6	5	3.14e-03
1	45	6	5	8.31e-04
2	45	6	5	1.55e-03
3	45	6	5	1.32e-03
4	45	6	5	1.24e-03
1	40	6	5	6.93e-03
2	40	6	5	1.41e-02
3	40	6	5	1.15e-02
4	40	6	5	1.41e-02
1	35	6	5	7.92e-03
2	35	6	5	7.41e-02
3	35	6	5	5.73e-02
4	35	6	5	2.87e-02
1	30	6	5	8.47e-02
2	30	6	5	1.18e-01
3	30	6	5	1.07e-01
4	30	6	5	1.13e-01
1	25	6	5	1.15e-01
2	25	6	5	8.55e-01
3	25	6	5	6.63e-01
4	25	6	5	7.16e-01
1	20	6	5	2.74e-01
2	20	6	5	1.22e+00
3	20	6	5	9.19e-01
4	20	6	5	6.34e-01
1	15	6	5	1.03e+00
2	15	6	5	1.22e+00
3	15	6	5	1.14e+00
4	15	6	5	1.09e+00
1	10	6	5	2.03e+00
2	10	6	5	1.07e+00
3	10	6	5	1.68e+00
4	10	6	5	5.76e+00
1	80	8	5	1.31e-05
2	80	8	5	6.16e-03
3	80	8	5	5.27e-03
4	80	8	5	9.97e-05
1	75	8	5	9.63e-05
2	75	8	5	6.47e-04
3	75	8	5	5.15e-04
4	75	8	5	3.85e-04
1	70	8	5	3.71e-05
2	70	8	5	1.09e-04
3	70	8	5	8.05e-05
4	70	8	5	1.25e-04
1	65	8	5	7.33e-04
2	65	8	5	5.62e-03
3	65	8	5	4.32e-03
4	65	8	5	7.30e-04
1	60	8	5	1.22e-03
2	60	8	5	7.91e-03
3	60	8	5	5.49e-03
4	60	8	5	3.40e-03
1	55	8	5	1.72e-03
2	55	8	5	5.13e-03
3	55	8	5	3.58e-03
4	55	8	5	1.17e-02
1	50	8	5	1.80e-02
2	50	8	5	2.66e-02
3	50	8	5	2.32e-02
4	50	8	5	4.27e-02
1	45	8	5	6.64e-02
2	45	8	5	1.67e-01
3	45	8	5	1.25e-01
4	45	8	5	8.15e-02
1	40	8	5	1.64e-01
2	40	8	5	1.10e+00
3	40	8	5	8.03e-01
4	40	8	5	3.04e-01
1	35	8	5	2.73e-01
2	35	8	5	6.68e-01
3	35	8	5	5.29e-01
4	35	8	5	3.32e-01
1	30	8	5	3.67e-01
2	30	8	5	6.40e-01
3	30	8	5	5.55e-01
4	30	8	5	7.66e-01
1	25	8	5	7.53e-01
2	25	8	5	8.53e-01
3	25	8	5	8.02e-01
4	25	8	5	8.38e-01
1	20	8	5	3.54e+00
2	20	8	5	1.37e+00
3	20	8	5	2.33e+00
4	20	8	5	1.23e+01
1	15	8	5	3.23e+00
2	15	8	5	1.50e+00
3	15	8	5	2.35e+00
4	15	8	5	1.04e+01
1	10	8	5	1.01e+01
2	10	8	5	1.33e+00
3	10	8	5	7.40e+00
4	10	8	5	8.32e+01
1	80	10	5	2.28e-04
2	80	10	5	1.05e-03
3	80	10	5	7.56e-04
4	80	10	5	1.14e-02
1	75	10	5	5.61e-04
2	75	10	5	2.14e-03
3	75	10	5	1.63e-03
4	75	10	5	4.02e-03
1	70	10	5	1.17e-03
2	70	10	5	4.83e-03
3	70	10	5	3.44e-03
4	70	10	5	7.66e-03
1	65	10	5	2.44e-03
2	65	10	5	1.72e-02
3	65	10	5	1.27e-02
4	65	10	5	1.36e-02
1	60	10	5	1.03e-02
2	60	10	5	1.32e-01
3	60	10	5	1.03e-01
4	60	10	5	1.10e-02
1	55	10	5	3.38e-02
2	55	10	5	1.27e-01
3	55	10	5	9.14e-02
4	55	10	5	1.01e+00
1	50	10	5	7.88e-02
2	50	10	5	1.28e-01
3	50	10	5	1.13e-01
4	50	10	5	2.28e-01
1	45	10	5	3.42e-01
2	45	10	5	5.23e-01
3	45	10	5	4.39e-01
4	45	10	5	5.46e-01
1	40	10	5	7.64e-01
2	40	10	5	8.83e-01
3	40	10	5	8.56e-01
4	40	10	5	9.87e-01
1	35	10	5	9.43e-01
2	35	10	5	7.30e-01
3	35	10	5	7.79e-01
4	35	10	5	1.81e+00
1	30	10	5	3.27e+00
2	30	10	5	1.33e+00
3	30	10	5	2.33e+00
4	30	10	5	1.07e+01
1	25	10	5	5.64e+00
2	25	10	5	1.57e+00
3	25	10	5	4.20e+00
4	25	10	5	2.75e+01
1	20	10	5	9.17e+00
2	20	10	5	1.24e+00
3	20	10	5	5.90e+00
4	20	10	5	7.98e+01
1	15	10	5	2.35e+01
2	15	10	5	1.54e+00
3	15	10	5	1.67e+01
4	15	10	5	5.08e+02
1	10	10	5	2.45e+01
2	10	10	5	1.25e+00
3	10	10	5	1.17e+01
4	10	10	5	5.77e+02
1	80	12	5	1.17e-03
2	80	12	5	1.70e-02
3	80	12	5	1.29e-02
4	80	12	5	1.55e-02
1	75	12	5	1.35e-03
2	75	12	5	1.26e-02
3	75	12	5	1.10e-02
4	75	12	5	1.27e-01
1	70	12	5	3.40e-03
2	70	12	5	1.13e-02
3	70	12	5	8.83e-03
4	70	12	5	7.26e-03
1	65	12	5	1.09e-02
2	65	12	5	4.61e-02
3	65	12	5	3.17e-02
4	65	12	5	5.67e-02
1	60	12	5	2.89e-02
2	60	12	5	3.24e-01
3	60	12	5	2.44e-01
4	60	12	5	1.24e-01
1	55	12	5	1.92e-01
2	55	12	5	1.81e-01
3	55	12	5	1.85e-01
4	55	12	5	3.22e-01
1	50	12	5	3.04e-01
2	50	12	5	8.13e-01
3	50	12	5	6.44e-01
4	50	12	5	8.37e-01
1	45	12	5	1.32e+00
2	45	12	5	1.62e+00
3	45	12	5	1.51e+00
4	45	12	5	2.41e+00
1	40	12	5	6.26e-01
2	40	12	5	1.35e+00
3	40	12	5	1.15e+00
4	40	12	5	1.09e+00
1	35	12	5	3.52e+00
2	35	12	5	1.24e+00
3	35	12	5	2.46e+00
4	35	12	5	1.29e+01
1	30	12	5	6.88e+00
2	30	12	5	1.06e+00
3	30	12	5	4.22e+00
4	30	12	5	3.94e+01
1	25	12	5	1.60e+01
2	25	12	5	1.06e+00
3	25	12	5	9.26e+00
4	25	12	5	2.02e+02
1	20	12	5	1.91e+01
2	20	12	5	9.69e-01
3	20	12	5	1.14e+01
4	20	12	5	3.23e+02
1	15	12	5	2.45e+01
2	15	12	5	1.61e+00
3	15	12	5	1.43e+01
4	15	12	5	5.60e+02
1	10	12	5	2.27e+01
2	10	12	5	1.65e+00
3	10	12	5	1.59e+01
4	10	12	5	6.59e+02
1	80	3	6	2.33e-09
2	80	3	6	6.00e-09
3	80	3	6	5.08e-09
4	80	3	6	7.20e-09
1	75	3	6	2.28e-09
2	75	3	6	5.07e-09
3	75	3	6	4.14e-09
4	75	3	6	2.16e-08
1	70	3	6	7.29e-09
2	70	3	6	2.07e-08
3	70	3	6	1.68e-08
4	70	3	6	7.83e-08
1	65	3	6	1.52e-08
2	65	3	6	6.75e-08
3	65	3	6	5.41e-08
4	65	3	6	2.07e-07
1	60	3	6	8.54e-08
2	60	3	6	8.72e-08
3	60	3	6	8.63e-08
4	60	3	6	6.98e-07
1	55	3	6	7.49e-08
2	55	3	6	3.72e-07
3	55	3	6	2.59e-07
4	55	3	6	2.03e-06
1	50	3	6	1.14e-06
2	50	3	6	1.46e-06
3	50	3	6	1.32e-06
4	50	3	6	7.65e-06
1	45	3	6	4.94e-06
2	45	3	6	2.78e-06
3	45	3	6	4.50e-06
4	45	3	6	2.35e-05
1	40	3	6	7.06e-06
2	40	3	6	2.07e-05
3	40	3	6	1.58e-05
4	40	3	6	6.54e-05
1	35	3	6	1.53e-05
2	35	3	6	3.89e-05
3	35	3	6	3.76e-05
4	35	3	6	2.46e-04
1	30	3	6	1.30e-04
2	30	3	6	6.04e-04
3	30	3	6	3.41e-04
4	30	3	6	7.23e-04
1	25	3	6	8.65e-05
2	25	3	6	3.91e-04
3	25	3	6	3.32e-04
4	25	3	6	2.35e-03
1	20	3	6	9.18e-04
2	20	3	6	2.40e-03
3	20	3	6	1.72e-03
4	20	3	6	7.47e-03
1	15	3	6	3.70e-03
2	15	3	6	6.16e-03
3	15	3	6	5.27e-03
4	15	3	6	2.41e-02
1	10	3	6	1.87e-02
2	10	3	6	8.79e-02
3	10	3	6	5.57e-02
4	10	3	6	7.53e-02
1	80	5	6	5.96e-08
2	80	5	6	2.38e-07
3	80	5	6	1.53e-07
4	80	5	6	4.05e-07
1	75	5	6	1.16e-07
2	75	5	6	9.54e-06
3	75	5	6	6.45e-06
4	75	5	6	5.91e-07
1	70	5	6	4.38e-07
2	70	5	6	8.55e-07
3	70	5	6	6.64e-07
4	70	5	6	1.06e-06
1	65	5	6	4.20e-06
2	65	5	6	1.32e-05
3	65	5	6	7.90e-06
4	65	5	6	5.97e-06
1	60	5	6	5.09e-06
2	60	5	6	2.39e-05
3	60	5	6	2.00e-05
4	60	5	6	6.49e-06
1	55	5	6	2.38e-06
2	55	5	6	1.99e-04
3	55	5	6	1.41e-04
4	55	5	6	9.45e-04
1	50	5	6	1.08e-04
2	50	5	6	1.38e-03
3	50	5	6	9.28e-04
4	50	5	6	9.42e-05
1	45	5	6	6.12e-04
2	45	5	6	2.56e-02
3	45	5	6	2.06e-02
4	45	5	6	1.31e-03
1	40	5	6	1.52e-04
2	40	5	6	5.16e-04
3	40	5	6	3.14e-04
4	40	5	6	4.31e-04
1	35	5	6	7.28e-03
2	35	5	6	3.59e-02
3	35	5	6	3.38e-02
4	35	5	6	2.04e-02
1	30	5	6	8.19e-03
2	30	5	6	5.58e-02
3	30	5	6	4.65e-02
4	30	5	6	1.06e-02
1	25	5	6	3.99e-02
2	25	5	6	1.95e-01
3	25	5	6	1.64e-01
4	25	5	6	1.32e-01
1	20	5	6	3.00e-02
2	20	5	6	7.54e-01
3	20	5	6	5.70e-01
4	20	5	6	3.31e-02
1	15	5	6	4.65e-02
2	15	5	6	7.87e-01
3	15	5	6	4.41e-01
4	15	5	6	2.55e-01
1	10	5	6	3.38e-01
2	10	5	6	9.11e-01
3	10	5	6	7.55e-01
4	10	5	6	1.07e+00
1	80	6	6	7.89e-07
2	80	6	6	1.71e-06
3	80	6	6	1.33e-06
4	80	6	6	2.08e-06
1	75	6	6	5.29e-07
2	75	6	6	4.04e-06
3	75	6	6	2.66e-06
4	75	6	6	1.50e-06
1	70	6	6	2.11e-06
2	70	6	6	6.26e-06
3	70	6	6	5.02e-06
4	70	6	6	6.91e-06
1	65	6	6	1.26e-05
2	65	6	6	1.33e-04
3	65	6	6	9.53e-05
4	65	6	6	2.35e-04
1	60	6	6	8.82e-06
2	60	6	6	7.61e-05
3	60	6	6	5.01e-05
4	60	6	6	6.60e-04
1	55	6	6	1.48e-04
2	55	6	6	1.98e-02
3	55	6	6	1.54e-02
4	55	6	6	5.88e-04
1	50	6	6	6.84e-04
2	50	6	6	4.14e-03
3	50	6	6	3.17e-03
4	50	6	6	3.28e-03
1	45	6	6	5.65e-04
2	45	6	6	1.10e-02
3	45	6	6	7.04e-03
4	45	6	6	4.73e-04
1	40	6	6	1.06e-02
2	40	6	6	2.30e-01
3	40	6	6	1.62e-01
4	40	6	6	1.13e-02
1	35	6	6	2.50e-02
2	35	6	6	1.18e-01
3	35	6	6	9.58e-02
4	35	6	6	2.03e-01
1	30	6	6	6.36e-02
2	30	6	6	9.24e-02
3	30	6	6	8.20e-02
4	30	6	6	6.57e-02
1	25	6	6	1.60e-01
2	25	6	6	8.82e-01
3	25	6	6	6.31e-01
4	25	6	6	9.74e-02
1	20	6	6	1.08e-01
2	20	6	6	1.04e+00
3	20	6	6	6.95e-01
4	20	6	6	3.45e-01
1	15	6	6	6.01e-01
2	15	6	6	1.47e+00
3	15	6	6	1.28e+00
4	15	6	6	6.52e-01
1	10	6	6	1.90e+00
2	10	6	6	1.36e+00
3	10	6	6	1.67e+00
4	10	6	6	5.56e+00
1	80	8	6	1.43e-05
2	80	8	6	1.77e-05
3	80	8	6	1.60e-05
4	80	8	6	2.29e-05
1	75	8	6	2.62e-05
2	75	8	6	2.29e-04
3	75	8	6	1.85e-04
4	75	8	6	5.18e-04
1	70	8	6	1.35e-04
2	70	8	6	9.08e-04
3	70	8	6	6.88e-04
4	70	8	6	4.51e-03
1	65	8	6	2.89e-04
2	65	8	6	1.83e-03
3	65	8	6	1.18e-03
4	65	8	6	3.23e-04
[truncated: 998,000+ more rows]
